# Supplementary material for: Genetic and environmental determinants of O6-methylguanine DNA-methyltransferase (MGMT) gene methylation: a 10-year longitudinal study of Danish twins
Source: Clin Epigenetics. 2021 Feb 15;13:35. doi: 10.1186/s13148-021-01009-5 (PMC7885436; doi:10.1186/s13148-021-01009-5)
Supplement: Supplementary file 4 — Additional file 4: Table S1. The correlation for each CpG site of MGMT in monozygotic and dizygotic twins at two time points. [file 13148_2021_1009_MOESM4_ESM.xlsx]

## Sheet: Correlation
Supplementary Table 1. The correlation for each CpG site of MGMT in monozygotic and dizygotic twins at two time points
	Year 1997					Year 2007
CpG site	MZ (95% CI)	nMZ (pairs)	DZ (95% CI)	nDZ (pairs)	P value	MZ (95% CI)	nMZ (pairs)	DZ (95% CI)	nDZ (pairs)	P value
cg00618725	0.8724 (0.7338-0.9413)	16	-0.0141 (-0.2851-0.2590)	25	<0.0001	0.9372 (0.8684-0.9706)	16	-0.1694 (-0.4177-0.1024)	25	<0.0001
cg02802904	0.7884 (0.6719-0.8668)	16	-0.1705 (NaN-NaN)	24	<0.0001	-0.8856 (-0.9092--0.8562)	16	-0.0807 (-0.2922-0.1384)	25	<0.0001
cg03751055	0.9960 (0.9911-0.9982)	16	0.1744 (-0.1835-0.4915)	25	<0.0001	0.9962 (0.9943-0.9975)	16	0.1803 (0.0919-0.2660)	25	<0.0001
cg07933035	0.9655 (0.9293-0.9833)	16	-0.0320 (-0.2818-0.2218)	25	<0.0001	0.9524 (0.9017-0.9772)	16	-0.0212 (-0.2719-0.2322)	25	<0.0001
cg09993319	0.9992 (0.9980-0.9996)	16	0.7033 (0.4712-0.8444)	25	<0.0001	0.9980 (0.9954-0.9991)	16	0.6888 (0.4412-0.8390)	25	<0.0001
cg12434587	0.9844 (0.9680-0.9925)	16	-0.0888 (-0.3376-0.1715)	25	<0.0001	0.9916 (0.9826-0.9959)	16	-0.1321 (-0.3734-0.1258)	25	<0.0001
cg12981137	0.9620 (0.9224-0.9816)	16	-0.0101 (-0.2753-0.2565)	25	<0.0001	0.9732 (0.9446-0.9871)	16	-0.0620 (-0.3172-0.2016)	25	<0.0001
cg16255663	0.9925 (0.9830-0.9967)	16	0.4950 (0.0939-0.7579)	25	<0.0001	0.9781 (NaN-NaN)	16	0.5146 (NaN-NaN)	25	<0.0001
cg17686260	0.9894 (0.9635-0.9969)	16	0.4429 (-0.1488-0.8011)	25	<0.0001	0.9925 (NaN-NaN)	16	0.4413 (NaN-NaN)	25	<0.0001
cg27275103	0.9939 (0.9859-0.9973)	16	0.6988 (0.4582-0.8440)	25	<0.0001	0.9860 (0.9614-0.9950)	16	0.7116 (0.3979-0.8763)	25	<0.0001
cg08883995	-0.3202 (NaN-NaN)	16	0.5734 (0.3826-0.7172)	25	<0.0001	-0.5169 (-0.5929--0.4319)	16	0.2146 (-0.0309-0.4357)	25	0.0008
cg02941816	0.7034 (0.3563-0.8799)	16	-0.0542 (-0.3541-0.2558)	25	0.0001	0.8205 (0.6230-0.9197)	16	-0.0654 (-0.3489-0.2291)	25	<0.0001
cg24420981	0.6918 (NaN-NaN)	16	-0.0520 (NaN-NaN)	25	0.0001	-0.5101 (-0.5839--0.4280)	16	0.1920 (-0.0436-0.4074)	25	0.0013
cg19706602	0.0654 (NaN-NaN)	16	0.6931 (0.5663-0.7879)	25	0.0008	0.0649 (NaN-NaN)	15	0.6167 (0.4620-0.7350)	25	0.0067
cg25946389	0.4789 (0.0108-0.7748)	16	-0.1794 (-0.4433-0.1130)	25	0.0029	0.6078 (0.2076-0.8337)	16	-0.2343 (-0.4877-0.0556)	25	0.0001
cg01341123	0.4588 (-0.0438-0.7760)	16	-0.1820 (-0.4399-0.1035)	25	0.0040	0.5382 (0.0540-0.8175)	16	-0.2153 (-0.4685-0.0706)	25	0.0005
cg05714579	0.5326 (NaN-NaN)	16	-0.0849 (NaN-NaN)	24	0.0044	0.6863 (0.2254-0.8962)	16	0.0738 (-0.2802-0.4101)	25	0.0012
cg18026026	0.4371 (0.3055-0.5523)	16	-0.1796 (-0.2049--0.1540)	25	0.0059	-0.3425 (-0.3933--0.2895)	16	0.2681 (0.0425-0.4678)	25	0.0075
cg00759178	0.3462 (0.2620-0.4253)	16	-0.2171 (NaN-NaN)	25	0.0137	0.3071 (0.1249-0.4693)	16	-0.2027 (-0.3202--0.0791)	25	0.0268
cg06566239	0.6591 (0.3474-0.8396)	16	0.2088 (-0.0927-0.4752)	25	0.0142	0.3831 (-0.1492-0.7433)	16	-0.1514 (-0.4597-0.1895)	25	0.0185
cg07828472	-0.5581 (-0.6584--0.4384)	16	-0.0717 (-0.2967-0.1609)	25	0.0181	0.0905 (-0.1344-0.3066)	16	-0.4347 (-0.5301--0.3283)	24	0.0195
cg11019008	0.3369 (NaN-NaN)	16	-0.2005 (NaN-NaN)	25	0.0190	0.4913 (NaN-NaN)	16	-0.0377 (NaN-NaN)	25	0.0148
cg25394042	0.4907 (NaN-NaN)	16	-0.0148 (NaN-NaN)	25	0.0195	-0.3343 (NaN-NaN)	16	0.2528 (0.0286-0.4528)	25	0.0103
cg02022136	0.3036 (-0.2709-0.7186)	15	-0.2176 (-0.5034-0.1112)	25	0.0269	0.5049 (0.0113-0.8007)	16	-0.2145 (-0.4890-0.0986)	25	0.0010
cg12040555	0.3343 (0.1666-0.4833)	16	-0.1600 (NaN-NaN)	25	0.0311	-0.2171 (-0.3039--0.1268)	16	0.2444 (0.0219-0.4439)	25	0.0465
cg25063211	0.9709 (0.9441-0.9850)	16	0.9223 (0.8818-0.9493)	25	0.0328	0.7148 (0.4160-0.8743)	16	0.0717 (-0.2852-0.4112)	24	0.0005
cg06952798	0.6628 (0.3269-0.8500)	15	0.2711 (-0.0140-0.5155)	24	0.0328	0.5858 (0.1301-0.8372)	15	0.1211 (-0.1674-0.3905)	24	0.0240
cg18642179	0.3949 (-0.2460-0.7955)	16	-0.0565 (-0.6588-0.5900)	25	0.0446	0.2621 (NaN-NaN)	16	-0.2626 (NaN-NaN)	25	0.0229
cg04854917	-0.6887 (NaN-NaN)	16	0.1978 (NaN-NaN)	25	<0.0001	-0.1928 (NaN-NaN)	16	0.1667 (0.0001-0.3242)	25	0.1237
cg23239690	-0.7515 (NaN-NaN)	16	0.5175 (0.3444-0.6565)	25	<0.0001	0.0061 (-0.1674-0.1792)	16	0.0735 (-0.1399-0.2804)	25	0.7750
cg14434995	-0.5715 (NaN-NaN)	16	0.2335 (0.0156-0.4302)	25	0.0002	-0.2035 (-0.3025--0.1002)	16	0.1199 (-0.1106-0.3382)	22	0.1779
cg19806483	0.6213 (NaN-NaN)	16	-0.0867 (NaN-NaN)	25	0.0006	0.0151 (-0.0733-0.1033)	16	0.0560 (NaN-NaN)	25	0.8622
cg18581292	0.0054 (NaN-NaN)	16	0.6681 (0.5559-0.7563)	23	0.0008	0.4699 (NaN-NaN)	15	0.3929 (0.2600-0.5112)	24	0.6972
cg02172216	0.4915 (NaN-NaN)	16	-0.2322 (NaN-NaN)	25	0.0010	0.1026 (NaN-NaN)	16	0.3700 (0.1815-0.5323)	25	0.2267
cg07453748	-0.3805 (NaN-NaN)	16	0.3353 (0.1573-0.4921)	25	0.0015	0.2382 (NaN-NaN)	16	-0.0146 (NaN-NaN)	25	0.2755
cg23998405	0.5330 (0.0066-0.8281)	16	-0.1356 (-0.4159-0.1681)	25	0.0020	0.4032 (-0.3134-0.8272)	16	-0.0179 (-0.4193-0.3894)	23	0.0638
cg16850444	-0.6045 (-0.6645--0.5368)	16	0.0026 (-0.2144-0.2195)	25	0.0029	0.0732 (NaN-NaN)	16	0.2694 (NaN-NaN)	25	0.3902
cg06874216	-0.4729 (NaN-NaN)	16	0.1447 (NaN-NaN)	25	0.0052	-0.3010 (-0.3715--0.2270)	16	0.0057 (-0.2053-0.2161)	25	0.1805
cg16159175	0.4804 (NaN-NaN)	16	-0.1344 (NaN-NaN)	25	0.0053	-0.0604 (-0.2535-0.1373)	16	-0.0851 (-0.2683-0.1041)	25	0.9163
cg03344290	-0.1423 (-0.3310-0.0574)	16	-0.6650 (-0.7232--0.5974)	25	0.0053	0.0947 (-0.0688-0.2532)	16	0.1098 (-0.0858-0.2973)	25	0.9485
cg26201213	0.7166 (0.4666-0.8606)	16	0.2470 (-0.0346-0.4922)	25	0.0060	0.5726 (0.2171-0.7940)	16	0.3453 (0.0728-0.5699)	25	0.2174
cg03748042	0.3953 (NaN-NaN)	16	-0.2182 (NaN-NaN)	25	0.0067	-0.5316 (-0.6323--0.4133)	16	-0.2458 (-0.4357--0.0350)	25	0.1482
cg20778669	-0.3893 (NaN-NaN)	16	0.2210 (0.1447-0.2947)	25	0.0071	-0.0121 (-0.1864-0.1629)	16	-0.0960 (-0.2148-0.0256)	25	0.7215
cg17307615	0.4976 (0.1330-0.7435)	16	-0.0741 (-0.3769-0.2429)	25	0.0086	0.1114 (-0.4676-0.6235)	15	0.3161 (-0.0049-0.5781)	25	0.3723
cg06709661	0.4970 (-0.0111-0.8012)	16	-0.0701 (-0.3775-0.2513)	25	0.0091	-0.4922 (NaN-NaN)	15	-0.1400 (-0.2942-0.0214)	25	0.0993
cg11948988	0.4739 (NaN-NaN)	16	-0.0014 (NaN-NaN)	25	0.0287	-0.1095 (-0.2599-0.0461)	16	-0.0173 (-0.2292-0.1963)	25	0.6947
cg10036895	-0.4090 (-0.4586--0.3569)	16	0.0675 (-0.1497-0.2784)	25	0.0335	0.3039 (0.1749-0.4225)	16	-0.0741 (-0.1690-0.0222)	25	0.1003
cg00904483	-0.3145 (NaN-NaN)	16	0.1613 (-0.0583-0.3660)	25	0.0387	0.2844 (0.1628-0.3975)	16	-0.0313 (-0.1506-0.0889)	25	0.1704
cg06179303	0.5291 (NaN-NaN)	16	0.1225 (NaN-NaN)	25	0.0486	0.0093 (-0.0513-0.0698)	16	0.0850 (-0.1137-0.2772)	25	0.7478
cg16698623	0.5570 (0.2547-0.7601)	16	0.1691 (-0.2187-0.5108)	25	0.0526	0.2077 (NaN-NaN)	16	-0.3041 (NaN-NaN)	25	0.0263
cg09757049	0.5220 (0.0230-0.8128)	16	0.1865 (-0.0939-0.4395)	25	0.0983	-0.3155 (-0.6484-0.1188)	16	0.3260 (-0.0279-0.6073)	25	0.0049
cg18148349	0.2840 (-0.2634-0.6931)	16	-0.0906 (-0.3730-0.2071)	25	0.1049	0.3658 (-0.1032-0.7017)	16	-0.2379 (-0.4958-0.0585)	25	0.0080
cg26976729	0.0804 (NaN-NaN)	16	0.4313 (NaN-NaN)	25	0.1067	-0.3119 (NaN-NaN)	16	0.2745 (0.1181-0.4177)	25	0.0105
cg25974017	-0.4245 (-0.5158--0.3237)	16	-0.0795 (-0.2807-0.1283)	25	0.1137	0.1698 (-0.0193-0.3471)	16	-0.3384 (-0.4467--0.2202)	25	0.0266
cg14475381	0.2605 (-0.5690-0.8272)	16	-0.1049 (-0.8020-0.7132)	25	0.1153	-0.4159 (NaN-NaN)	16	0.2767 (0.1633-0.3828)	25	0.0021
cg03271907	-0.3579 (-0.4754--0.2279)	16	-0.0105 (-0.2307-0.2107)	25	0.1232	0.7992 (0.5569-0.9161)	16	-0.0810 (-0.3797-0.2330)	24	<0.0001
cg09983981	-0.1206 (-0.2554-0.0189)	16	0.2346 (0.0294-0.4208)	24	0.1304	0.2550 (0.0137-0.4682)	16	-0.3091 (-0.4241--0.1843)	25	0.0140
cg26528551	0.2482 (NaN-NaN)	16	0.5397 (NaN-NaN)	24	0.1413	-0.5325 (-0.5904--0.4691)	16	0.1953 (-0.0334-0.4046)	25	0.0008
cg05068430	-0.2060 (-0.2979--0.1102)	16	0.1319 (-0.0894-0.3408)	25	0.1480	0.6736 (0.5413-0.7734)	16	-0.1842 (NaN-NaN)	25	<0.0001
cg07367735	0.4513 (-0.3191-0.8626)	16	0.1762 (-0.3492-0.6174)	25	0.1918	0.6894 (0.1931-0.9048)	16	-0.1888 (-0.6022-0.3045)	25	<0.0001
cg05972792	0.2397 (0.0537-0.4095)	16	-0.0291 (-0.1756-0.1186)	25	0.2467	-0.5873 (-0.6604--0.5031)	16	0.0912 (-0.1426-0.3154)	25	0.0012
cg05596517	0.4411 (NaN-NaN)	16	0.2013 (NaN-NaN)	25	0.2538	0.6476 (0.4742-0.7726)	16	-0.0097 (NaN-NaN)	25	0.0009
cg11235543	0.1805 (NaN-NaN)	16	-0.0410 (NaN-NaN)	25	0.3438	-0.0504 (NaN-NaN)	16	0.4969 (0.3341-0.6309)	25	0.0117
cg00579595	-0.2896 (-0.4290--0.1366)	16	-0.0747 (-0.2836-0.1410)	25	0.3444	0.0289 (NaN-NaN)	16	0.4812 (NaN-NaN)	25	0.0359
cg10215460	0.4343 (NaN-NaN)	16	0.2440 (NaN-NaN)	25	0.3599	-0.7192 (-0.7683--0.6616)	16	0.0391 (-0.1867-0.2609)	25	0.0001
cg24810646	-0.0959 (-0.3163-0.1344)	15	-0.2946 (-0.4633--0.1053)	25	0.3903	-0.5353 (-0.6402--0.4107)	15	-0.0986 (-0.3226-0.1358)	24	0.0406
cg26279216	-0.0685 (-0.1515-0.0156)	16	0.1289 (-0.0667-0.3150)	25	0.4013	-0.7233 (-0.7894--0.6406)	16	-0.1910 (-0.3993-0.0361)	25	0.0023
cg09154334	0.2066 (-0.3920-0.6823)	16	0.0201 (-0.2958-0.3322)	25	0.4224	0.2086 (-0.1125-0.4903)	16	0.6635 (0.4246-0.8160)	25	0.0129
cg14194875	0.3907 (-0.6298-0.9164)	16	0.2247 (-0.2944-0.6414)	25	0.4357	0.8289 (0.6350-0.9246)	16	-0.0877 (-0.3720-0.2116)	25	<0.0001
cg18064754	0.1190 (-0.7082-0.8085)	16	-0.0535 (-0.5523-0.4735)	25	0.4634	0.1584 (-0.5903-0.7606)	16	-0.2955 (-0.7672-0.3836)	25	0.0492
cg02634492	-0.4267 (-0.5551--0.2784)	16	-0.2875 (-0.4706--0.0805)	25	0.4980	-0.4944 (-0.5788--0.3996)	16	0.0408 (-0.1862-0.2637)	25	0.0136
cg18778347	0.2921 (NaN-NaN)	16	0.4299 (NaN-NaN)	25	0.5009	-0.3403 (-0.4102--0.2664)	16	0.2910 (0.0575-0.4943)	25	0.0056
cg16259047	-0.4247 (-0.5658--0.2593)	16	-0.2891 (-0.4742--0.0795)	25	0.5093	-0.6254 (NaN-NaN)	16	0.5645 (0.3757-0.7082)	25	<0.0001
cg13405636	0.2888 (NaN-NaN)	16	0.1513 (0.0175-0.2797)	25	0.5397	-0.5179 (-0.6035--0.4203)	16	-0.0252 (-0.2434-0.1954)	25	0.0203
cg11302655	0.0571 (NaN-NaN)	16	0.1965 (-0.0053-0.3828)	25	0.5478	-0.5967 (-0.6973--0.4731)	16	-0.0991 (-0.3319-0.1451)	25	0.0127
cg26950715	0.3017 (NaN-NaN)	16	0.1786 (NaN-NaN)	25	0.5795	-0.0623 (NaN-NaN)	16	0.5791 (0.3987-0.7164)	25	0.0022
cg04876500	0.2404 (NaN-NaN)	16	0.1142 (NaN-NaN)	25	0.5807	0.0910 (-0.4343-0.5701)	16	0.5917 (0.1285-0.8429)	25	0.0126
cg20537325	0.0176 (-0.1084-0.1430)	15	0.1355 (-0.0500-0.3120)	25	0.6229	-0.4700 (-0.5290--0.4065)	16	0.3094 (0.0750-0.5115)	25	0.0004
cg15312358	0.2967 (NaN-NaN)	16	0.3981 (0.2449-0.5319)	25	0.6250	-0.3369 (-0.3647--0.3086)	16	0.4679 (0.2474-0.6424)	25	0.0003
cg18038372	0.2454 (-0.3098-0.6757)	16	0.1354 (-0.2178-0.4573)	25	0.6286	0.5265 (0.0479-0.8085)	16	-0.0624 (-0.3796-0.2680)	25	0.0061
cg06216683	0.1680 (NaN-NaN)	16	0.2675 (NaN-NaN)	25	0.6580	0.4638 (0.4018-0.5216)	16	-0.1211 (NaN-NaN)	25	0.0082
cg15367698	0.1734 (0.0197-0.3191)	16	0.0982 (-0.0721-0.2629)	25	0.7453	-0.4375 (-0.5187--0.3486)	16	0.2505 (0.0140-0.4604)	25	0.0021
cg00639517	0.0432 (-0.0329-0.1188)	16	-0.0147 (NaN-NaN)	25	0.8062	0.5627 (0.4123-0.6833)	15	0.0203 (NaN-NaN)	25	0.0107
cg19680672	0.4435 (-0.0006-0.7414)	15	0.3994 (0.0374-0.6687)	25	0.8243	0.3608 (NaN-NaN)	16	-0.1072 (NaN-NaN)	25	0.0398
cg04271445	0.1824 (NaN-NaN)	16	0.1325 (NaN-NaN)	25	0.8285	0.4969 (NaN-NaN)	16	-0.1517 (NaN-NaN)	25	0.0031
cg04540870	0.1294 (0.0758-0.1822)	16	0.1772 (-0.0150-0.3569)	25	0.8356	-0.0340 (NaN-NaN)	16	0.5081 (0.3068-0.6658)	25	0.0119
cg04473030	0.1816 (NaN-NaN)	15	0.2249 (NaN-NaN)	25	0.8514	-0.6037 (-0.6411--0.5635)	16	0.2234 (-0.0063-0.4306)	25	0.0001
cg15658262	0.2770 (-0.7972-0.9302)	16	0.2617 (-0.7859-0.9211)	25	0.9444	0.3991 (-0.4531-0.8702)	16	-0.1264 (-0.6320-0.4547)	25	0.0199
cg06095790	-0.4145 (-0.5285--0.2858)	16	0.0129 (-0.2107-0.2353)	25	0.0545	0.2572 (0.0494-0.4436)	16	-0.1381 (-0.2819-0.0116)	24	0.0913
cg18862686	-0.1744 (NaN-NaN)	16	0.2583 (0.0476-0.4470)	25	0.0621	0.1536 (-0.0682-0.3610)	15	-0.1564 (-0.3101-0.0052)	25	0.1955
cg10744297	0.1541 (NaN-NaN)	15	-0.2818 (NaN-NaN)	25	0.0654	0.0890 (NaN-NaN)	16	0.2932 (0.1134-0.4543)	25	0.3676
cg14312783	0.5809 (0.0300-0.8611)	16	0.2280 (-0.2995-0.6487)	25	0.0675	0.3954 (0.2730-0.5052)	16	0.0007 (NaN-NaN)	25	0.0770
cg26188698	0.0161 (NaN-NaN)	16	0.4168 (0.2155-0.5841)	25	0.0701	0.1802 (NaN-NaN)	16	0.1032 (-0.0654-0.2660)	25	0.7390
cg11309842	-0.1738 (NaN-NaN)	16	0.2436 (0.0472-0.4219)	25	0.0724	0.2637 (NaN-NaN)	16	-0.0700 (-0.1343--0.0052)	25	0.1496
cg02381948	-0.1869 (NaN-NaN)	16	0.2185 (0.0149-0.4047)	25	0.0816	-0.0659 (-0.2682-0.1420)	16	-0.2863 (-0.4042--0.1591)	25	0.3330
cg23365905	0.2550 (NaN-NaN)	16	-0.1474 (NaN-NaN)	25	0.0831	-0.1772 (-0.3600-0.0186)	16	-0.3103 (-0.4581--0.1458)	25	0.5483
cg18128898	-0.2464 (NaN-NaN)	16	0.1526 (-0.0447-0.3385)	25	0.0860	-0.2189 (-0.3779--0.0474)	16	-0.1212 (-0.3254-0.0938)	25	0.6697
cg15381609	0.3111 (0.1029-0.4932)	16	-0.0808 (-0.1817-0.0217)	25	0.0881	0.4442 (0.2505-0.6037)	16	0.0518 (-0.0419-0.1445)	25	0.0714
cg03639152	-0.3617 (-0.3986--0.3237)	16	0.0203 (-0.1826-0.2215)	25	0.0910	0.1616 (NaN-NaN)	16	-0.1905 (-0.3327--0.0397)	25	0.1318
cg09450835	-0.0274 (NaN-NaN)	16	0.3532 (0.1816-0.5039)	25	0.0931	-0.3118 (-0.4457--0.1642)	16	0.0201 (-0.2065-0.2448)	25	0.1467
cg10366851	-0.1896 (NaN-NaN)	16	0.2048 (NaN-NaN)	23	0.0963	0.2580 (NaN-NaN)	15	0.1631 (NaN-NaN)	25	0.6808
cg13474692	0.5338 (-0.1286-0.8668)	16	0.2040 (-0.3042-0.6218)	25	0.0999	0.5728 (-0.1822-0.9029)	16	0.2000 (-0.3483-0.6463)	25	0.0572
cg27056559	0.1394 (-0.0435-0.3132)	16	-0.2376 (-0.2792--0.1952)	25	0.1052	0.2822 (0.2401-0.3233)	16	0.3005 (0.1298-0.4539)	25	0.9327
cg04436810	0.4391 (NaN-NaN)	16	0.0920 (NaN-NaN)	25	0.1086	-0.1383 (-0.2630--0.0090)	16	0.0611 (-0.1493-0.2662)	25	0.3962
cg15986238	0.1962 (-0.0174-0.3927)	16	-0.1787 (-0.2721--0.0819)	24	0.1111	-0.1543 (-0.3669-0.0736)	16	-0.3960 (-0.5437--0.2245)	24	0.2687
cg10333959	-0.0421 (-0.2576-0.1774)	16	-0.3942 (-0.5200--0.2518)	25	0.1126	0.2387 (0.0555-0.4064)	16	0.1095 (-0.0817-0.2929)	25	0.5719
cg14677612	0.4148 (NaN-NaN)	16	0.0776 (0.0374-0.1176)	25	0.1236	-0.0171 (-0.1547-0.1211)	16	0.0040 (-0.1965-0.2041)	25	0.9288
cg27483317	0.6766 (0.3853-0.8453)	16	0.4356 (0.1453-0.6568)	25	0.1316	0.6698 (0.3669-0.8443)	16	0.5315 (0.2806-0.7145)	25	0.3556
cg16215402	0.1358 (NaN-NaN)	16	-0.2084 (-0.2609--0.1548)	25	0.1404	0.0078 (-0.0237-0.0394)	16	0.0596 (-0.1202-0.2357)	25	0.8262
cg18485261	0.4002 (NaN-NaN)	16	0.0878 (NaN-NaN)	25	0.1549	0.3909 (NaN-NaN)	16	0.0431 (NaN-NaN)	25	0.1174
cg05611777	0.1079 (-0.1104-0.3162)	16	-0.2235 (-0.3579--0.0800)	25	0.1552	-0.0089 (-0.2173-0.2002)	16	-0.2381 (-0.4066--0.0540)	25	0.3220
cg18651291	-0.0215 (-0.1031-0.0603)	16	0.2933 (0.1258-0.4445)	25	0.1705	0.4098 (0.2173-0.5717)	16	0.1068 (-0.0565-0.2646)	25	0.1646
cg14668152	0.5386 (0.1240-0.7931)	16	0.2703 (-0.0635-0.5497)	24	0.1723	0.3500 (-0.5772-0.8830)	16	0.2278 (-0.2121-0.5909)	24	0.5745
cg07126542	0.1001 (-0.0328-0.2295)	16	0.3972 (0.1796-0.5778)	25	0.1754	-0.0202 (-0.2279-0.1893)	16	-0.0407 (-0.2464-0.1684)	25	0.9305
cg25145165	0.3618 (NaN-NaN)	15	0.0543 (NaN-NaN)	25	0.1789	0.0884 (-0.0821-0.2540)	16	0.2621 (0.0564-0.4464)	24	0.4506
cg16942891	0.3353 (0.1288-0.5139)	15	0.0234 (-0.1365-0.1822)	24	0.1815	-0.2895 (-0.4540--0.1059)	14	-0.0555 (-0.2724-0.1667)	23	0.3351
cg09858782	0.1129 (-0.0297-0.2510)	16	-0.1961 (NaN-NaN)	25	0.1863	-0.0661 (-0.1833-0.0531)	16	-0.0303 (-0.2041-0.1453)	25	0.8795
cg19179102	-0.1768 (-0.3799-0.0427)	16	-0.4527 (-0.5840--0.2984)	25	0.1900	-0.3143 (-0.4879--0.1168)	16	-0.3203 (-0.4957--0.1197)	25	0.9775
cg06070493	0.0724 (-0.1498-0.2876)	16	-0.2224 (-0.3659--0.0685)	25	0.2060	-0.0051 (-0.2309-0.2213)	16	-0.2709 (-0.4299--0.0956)	25	0.2481
cg18247239	-0.1345 (NaN-NaN)	16	0.1617 (-0.0237-0.3363)	25	0.2063	0.1201 (NaN-NaN)	16	0.3287 (0.2401-0.4119)	24	0.3540
cg24580056	0.0877 (NaN-NaN)	16	0.3656 (0.1671-0.5356)	25	0.2109	-0.0697 (-0.2673-0.1336)	16	-0.2084 (-0.3895--0.0118)	25	0.5484
cg06209143	0.2754 (NaN-NaN)	16	-0.0124 (-0.0624-0.0377)	25	0.2115	0.2735 (NaN-NaN)	16	0.0979 (-0.0118-0.2052)	25	0.4398
cg13171643	0.2397 (-0.2366-0.6231)	16	0.4603 (0.0370-0.7436)	25	0.2834	-0.2156 (NaN-NaN)	15	0.0882 (-0.1265-0.2951)	25	0.2028
cg11223735	0.4495 (0.0947-0.7030)	16	0.6255 (0.3858-0.7860)	25	0.2901	0.3754 (-0.1213-0.7217)	16	0.2897 (-0.0917-0.5970)	25	0.6830
cg18502933	-0.1291 (-0.2189--0.0372)	16	0.1171 (-0.0838-0.3088)	25	0.2947	0.0746 (NaN-NaN)	16	0.4084 (0.2435-0.5504)	25	0.1284
cg27041381	0.2667 (-0.7059-0.8908)	15	0.0204 (-0.7433-0.7611)	25	0.2949	-0.1466 (-0.2495--0.0405)	16	-0.0391 (-0.2382-0.1631)	25	0.6457
cg11621301	0.0479 (-0.6915-0.7382)	15	0.2913 (-0.2531-0.6956)	25	0.2966	0.2125 (NaN-NaN)	16	0.3454 (NaN-NaN)	25	0.5409
cg14263093	0.3080 (NaN-NaN)	16	0.0766 (0.0252-0.1275)	25	0.3063	-0.1695 (-0.2104--0.1280)	16	0.2095 (-0.0113-0.4109)	25	0.1041
cg22785261	-0.2075 (-0.3690--0.0339)	15	0.0285 (-0.2028-0.2567)	24	0.3261	-0.1433 (-0.2915-0.0116)	15	0.2183 (-0.0264-0.4384)	23	0.1358
cg01204683	0.0936 (-0.0062-0.1916)	16	0.3138 (0.1120-0.4908)	25	0.3282	-0.1725 (-0.3689-0.0387)	16	-0.3323 (-0.4987--0.1424)	25	0.4684
cg17380475	0.4588 (NaN-NaN)	16	0.2619 (NaN-NaN)	24	0.3391	-0.0523 (-0.2326-0.1315)	16	0.0937 (-0.1095-0.2894)	24	0.5389
cg00149734	0.0605 (-0.0426-0.1625)	16	-0.1569 (-0.3041--0.0024)	25	0.3541	-0.0915 (-0.2999-0.1252)	15	-0.3110 (-0.4691--0.1337)	25	0.3411
cg22575127	0.1139 (NaN-NaN)	16	-0.1038 (NaN-NaN)	25	0.3547	-0.2417 (-0.3831--0.0891)	16	-0.0910 (-0.2779-0.1026)	25	0.5107
cg24747557	-0.5374 (NaN-NaN)	16	-0.3661 (-0.4917--0.2256)	25	0.3592	0.2675 (-0.4289-0.7645)	16	0.4162 (-0.0713-0.7432)	24	0.4783
cg14485787	-0.0739 (-0.1013--0.0464)	16	0.1384 (-0.0601-0.3263)	25	0.3663	0.1276 (-0.0922-0.3356)	16	-0.2637 (-0.3896--0.1282)	25	0.0916
cg12575438	0.0465 (-0.4427-0.5144)	16	-0.1627 (-0.5396-0.2686)	25	0.3722	-0.1060 (-0.4821-0.3030)	16	-0.4568 (-0.7087--0.1016)	25	0.1013
cg19126889	-0.0335 (-0.2423-0.1782)	16	-0.2372 (-0.3923--0.0690)	25	0.3778	0.1501 (0.0669-0.2313)	16	0.2854 (0.0802-0.4674)	25	0.5469
cg02330106	-0.3622 (NaN-NaN)	16	-0.1818 (NaN-NaN)	25	0.4078	-0.1913 (-0.6336-0.3452)	16	-0.0014 (-0.3935-0.3911)	25	0.4155
cg02792401	0.1573 (-0.0159-0.3213)	16	-0.0284 (-0.1826-0.1272)	25	0.4284	0.5418 (NaN-NaN)	16	0.2537 (NaN-NaN)	25	0.1413
cg06401999	-0.0756 (-0.8249-0.7701)	16	0.1022 (-0.6006-0.7160)	25	0.4502	-0.0816 (NaN-NaN)	16	0.1191 (NaN-NaN)	25	0.3937
cg18460575	0.4350 (NaN-NaN)	16	0.2834 (NaN-NaN)	25	0.4597	0.0119 (NaN-NaN)	16	0.2565 (0.0577-0.4357)	25	0.2889
cg07448909	0.0630 (NaN-NaN)	16	-0.1103 (-0.2268-0.0094)	25	0.4618	0.2020 (NaN-NaN)	16	0.3782 (NaN-NaN)	25	0.4134
cg27000233	0.1729 (NaN-NaN)	16	0.3328 (0.1623-0.4839)	25	0.4681	0.3574 (NaN-NaN)	16	0.2674 (0.1556-0.3724)	25	0.6722
cg14273607	0.4136 (-0.8954-0.9812)	16	0.2642 (-0.7796-0.9195)	25	0.4733	-0.1139 (-0.2706-0.0488)	16	-0.1497 (-0.3344-0.0461)	25	0.8774
cg07554771	0.1575 (0.0304-0.2795)	16	-0.0032 (-0.0701-0.0639)	25	0.4929	0.1153 (0.0130-0.2151)	16	0.2500 (0.0588-0.4235)	25	0.5541
cg22939703	-0.1150 (NaN-NaN)	16	-0.2607 (NaN-NaN)	24	0.5250	0.3326 (-0.3127-0.7679)	16	0.0540 (-0.4575-0.5386)	24	0.2205
cg25557018	0.2362 (NaN-NaN)	16	0.3673 (NaN-NaN)	25	0.5403	0.1633 (NaN-NaN)	16	-0.0163 (NaN-NaN)	25	0.4433
cg23465978	0.0874 (-0.3032-0.4529)	16	0.2270 (-0.1462-0.5436)	25	0.5437	0.0107 (NaN-NaN)	16	-0.1386 (-0.1960--0.0804)	25	0.5245
cg23235067	-0.0209 (NaN-NaN)	16	0.1066 (-0.0727-0.2792)	25	0.5882	0.2557 (NaN-NaN)	16	0.4895 (NaN-NaN)	25	0.2461
cg26102564	0.8966 (0.7979-0.9485)	16	0.9182 (0.8665-0.9504)	25	0.6032	0.9562 (0.9135-0.9781)	16	0.9394 (0.8987-0.9641)	25	0.4810
cg18811130	0.6461 (0.3333-0.8308)	16	0.5696 (0.3403-0.7350)	24	0.6096	0.6156 (0.3180-0.8027)	16	0.7542 (0.5970-0.8556)	25	0.2622
cg11216456	0.1866 (-0.2992-0.5956)	16	0.0715 (-0.3016-0.4256)	24	0.6227	0.1065 (-0.2893-0.4712)	15	0.4426 (0.1090-0.6866)	22	0.1370
cg03292473	-0.1313 (-0.3179-0.0651)	16	-0.2410 (-0.4209--0.0428)	25	0.6300	0.3162 (0.1383-0.4742)	16	0.2497 (0.1658-0.3299)	25	0.7595
cg27429313	0.0703 (-0.6198-0.6992)	16	0.1798 (-0.2554-0.5544)	25	0.6373	0.2156 (-0.2981-0.6325)	16	0.4862 (0.1319-0.7303)	25	0.1863
cg04425788	-0.1220 (NaN-NaN)	16	-0.0129 (NaN-NaN)	25	0.6422	-0.5418 (-0.6204--0.4525)	16	-0.3590 (-0.5140--0.1814)	25	0.3279
cg16648911	0.5509 (0.1730-0.7874)	16	0.4705 (0.1253-0.7141)	25	0.6446	0.0476 (NaN-NaN)	16	0.3384 (0.1696-0.4878)	25	0.1971
cg02750154	0.5379 (0.1936-0.7642)	16	0.4560 (0.1666-0.6730)	25	0.6446	0.6987 (0.4334-0.8526)	16	0.6972 (0.5152-0.8190)	25	0.9897
cg09993459	-0.0794 (-0.1940-0.0374)	16	0.0248 (-0.1661-0.2139)	25	0.6586	-0.0243 (-0.2059-0.1588)	16	0.0027 (-0.1993-0.2046)	25	0.9087
cg02981064	0.2190 (NaN-NaN)	16	0.3033 (0.1521-0.4407)	25	0.7011	0.2081 (NaN-NaN)	16	0.3966 (0.2303-0.5404)	25	0.3774
cg19054785	0.2863 (NaN-NaN)	16	0.2080 (NaN-NaN)	25	0.7240	0.4096 (0.2092-0.5770)	16	0.0382 (-0.0360-0.1121)	25	0.0928
cg24755725	0.1433 (NaN-NaN)	16	0.0635 (NaN-NaN)	25	0.7325	0.1903 (0.0034-0.3643)	16	-0.2509 (-0.3351--0.1626)	25	0.0573
cg06920888	-0.3014 (-0.4463--0.1411)	16	-0.2294 (-0.4195--0.0200)	25	0.7426	-0.0402 (-0.2424-0.1653)	16	-0.2803 (-0.4467--0.0952)	25	0.2940
cg02803836	0.0907 (NaN-NaN)	16	0.0147 (NaN-NaN)	25	0.7466	0.2538 (NaN-NaN)	16	-0.0825 (NaN-NaN)	25	0.1472
cg25881985	0.0736 (NaN-NaN)	16	0.0036 (-0.1160-0.1231)	25	0.7664	0.1697 (NaN-NaN)	16	0.0503 (NaN-NaN)	25	0.6086
cg00981003	0.0279 (-0.0667-0.1221)	16	-0.0178 (-0.1137-0.0784)	25	0.8464	0.1413 (-0.0258-0.3007)	16	-0.0855 (-0.2611-0.0955)	25	0.3343
cg26529877	0.2386 (NaN-NaN)	16	0.2749 (0.2241-0.3242)	25	0.8694	-0.5523 (-0.6723--0.4041)	16	-0.4304 (-0.5901--0.2383)	25	0.4944
cg14418963	0.0151 (-0.1698-0.1988)	16	-0.0234 (-0.2142-0.1691)	25	0.8706	-0.1279 (-0.3099-0.0632)	16	-0.1664 (-0.3591-0.0399)	25	0.8675
cg27531642	0.0219 (NaN-NaN)	16	-0.0016 (-0.1928-0.1897)	25	0.9207	0.0014 (-0.1851-0.1879)	16	-0.0586 (-0.2496-0.1368)	25	0.7992
cg14129786	-0.0163 (-0.1414-0.1092)	16	0.0028 (-0.0366-0.0422)	25	0.9353	0.1197 (NaN-NaN)	16	0.0736 (-0.0187-0.1646)	25	0.8437
cg18594706	0.0988 (-0.0041-0.1997)	16	0.1133 (-0.0591-0.2792)	25	0.9505	0.2054 (0.0345-0.3647)	16	0.0508 (-0.0800-0.1799)	25	0.5046
mean_body	0.7696 (0.4514-0.9142)	16	0.6686 (0.4069-0.8289)	25	0.3711	0.7448 (0.2277-0.9342)	16	0.6647 (0.2674-0.8689)	25	0.4981
mean_promoter	0.2717 (NaN-NaN)	16	-0.1400 (-0.2478--0.0287)	25	0.0756	0.6791 (-0.8997-0.9961)	16	-0.1657 (-0.9642-0.9313)	25	<0.0001
