# Supplementary material for: Genetic and environmental determinants of O6-methylguanine DNA-methyltransferase (MGMT) gene methylation: a 10-year longitudinal study of Danish twins
Source: Clin Epigenetics. 2021 Feb 15;13:35. doi: 10.1186/s13148-021-01009-5 (PMC7885436; doi:10.1186/s13148-021-01009-5)
Supplement: Supplementary file 5 — Additional file 5: Table S2. Model selection process of 1997 year and 2007 year. [file 13148_2021_1009_MOESM5_ESM.xlsx]

## Sheet: 1997
Supplementary Table 2-1. Model selection process of year 1997
CpG site	AIC(ACE)	AIC(ADE)	Best full model	AIC(AE)	AIC(CE)	AIC(DE)	AIC(E)	Best nested model	X2*	P*	Final model
cg00149734	-11.9849	-11.9853	ADE	-13.9849	-13.9849	-13.9853	-15.9849	E	0.0004	0.9998	E
cg00579595	-33.3837	-33.3837	ADE	-35.3837	-35.3837	-35.3837	-37.3837	E	0.0000	1.0000	E
cg00618725	97.1335	95.2895	ADE	95.1335	95.7325	93.2895	94.0133	DE	0.0000	1.0000	DE
cg00639517	113.4367	113.3311	ADE	111.4367	111.6620	111.3311	110.0662	E	0.7351	0.6924	E
cg00759178	-38.3144	-38.4809	ADE	-40.3144	-40.3136	-40.4809	-42.3136	E	0.1672	0.9198	E
cg00904483	16.2339	16.6560	ACE	14.6560	14.2339	14.6858	12.6858	E	0.4519	0.7978	E
cg00981003	-55.4274	-55.4379	ADE	-57.4274	-57.4161	-57.4379	-59.4133	E	0.0246	0.9878	E
cg01204683	-40.9948	-40.2890	ACE	-42.2890	-42.9948	-41.8132	-43.3134	E	1.6814	0.4314	E
cg01341123	132.0690	131.3117	ADE	130.0690	130.5353	129.3117	128.6671	E	1.3554	0.5078	E
cg02022136	185.8433	184.8722	ADE	183.8433	184.6142	182.8722	182.7774	E	1.9052	0.3857	E
cg02172216	32.2320	31.2765	ADE	30.2320	30.7572	29.2765	28.7849	E	1.5084	0.4704	E
cg02330106	0.2956	0.2794	ADE	-1.7239	-1.7208	-1.7240	-3.7245	E	0.0039	0.9980	E
cg02381948	0.1662	0.4489	ACE	-1.5511	-1.8338	-1.5135	-3.5135	E	0.3202	0.8520	E
cg02634492	24.3431	24.3431	ACE	22.3431	22.3457	22.3431	20.3431	E	0.0000	1.0000	E
cg02750154	9.4613	10.6683	ACE	8.6683	7.6127	10.7606	18.0409	CE	0.1514	0.6972	CE
cg02792401	-62.3233	-62.4567	ADE	-64.3233	-64.1348	-64.4567	-65.9609	E	0.4957	0.7805	E
cg02802904	176.5185	176.5185	ACE	174.5185	174.5203	174.5185	172.5185	E	0.0000	1.0000	E
cg02803836	-5.0342	-5.0364	ADE	-7.0342	-7.0130	-7.0355	-8.9152	E	0.1212	0.9412	E
cg02941816	37.6485	35.7586	ADE	35.6485	36.9309	33.7586	35.3204	DE	0.0000	1.0000	DE
cg02981064	-66.5682	-65.5939	ACE	-67.5939	-68.5682	-66.7645	-67.2103	CE	0.0000	1.0000	CE
cg03271907	-7.5594	-7.5594	ADE	-9.5594	-9.5594	-9.5594	-11.5594	E	0.0000	1.0000	E
cg03292473	-19.5959	-19.5992	ADE	-21.5992	-21.5991	-21.5992	-23.5992	E	0.0000	1.0000	E
cg03344290	-41.8114	-41.8114	ADE	-43.8114	-43.8104	-43.8114	-45.8114	E	0.0000	1.0000	E
cg03639152	34.3336	34.3336	ACE	32.3336	32.3336	32.3336	30.3336	E	0.0000	1.0000	E
cg03748042	-65.2289	-65.2289	ACE	-67.2289	-67.2289	-67.2289	-69.2289	E	0.0000	1.0000	E
cg03751055	240.6763	236.1485	ADE	238.6698	268.5483	234.1485	269.5453	DE	0.0000	1.0000	DE
cg04271445	-35.2972	-35.2737	ACE	-37.2737	-37.2617	-37.1757	-37.7850	E	1.5123	0.4695	E
cg04425788	54.3902	54.3902	ADE	52.3902	52.3902	52.3902	50.3902	E	0.0000	1.0000	E
cg04436810	-35.6551	-35.7875	ADE	-37.6551	-36.8971	-37.7690	-36.8554	DE	0.0186	0.8916	DE
cg04473030	0.5087	0.8293	ACE	-1.1707	-1.4913	-0.8829	-1.5310	E	1.9604	0.3752	E
cg04540870	-94.0142	-93.7352	ACE	-95.7352	-96.0142	-95.4201	-96.7227	E	1.2915	0.5243	E
cg04854917	55.5029	55.5029	ADE	53.5029	53.5029	53.5030	51.5029	E	0.0000	1.0000	E
cg04876500	10.3584	10.2211	ADE	8.3584	8.8803	8.2211	8.2028	E	1.9817	0.3713	E
cg05068430	84.0296	84.4400	ACE	82.4400	82.0296	82.8061	81.1182	E	1.0886	0.5802	E
cg05596517	52.6674	52.6440	ADE	50.6674	51.1178	50.7611	51.0261	AE	0.0234	0.8785	AE
cg05611777	-19.8965	-20.2461	ADE	-21.8965	-21.5100	-22.2461	-23.4208	E	0.8253	0.6619	E
cg05714579	101.1537	100.8009	ADE	99.1537	99.3370	98.8009	97.3710	E	0.5701	0.7520	E
cg05972792	-63.7558	-63.7014	ACE	-65.7014	-65.7226	-65.4641	-66.3008	E	1.4550	0.4831	E
cg06070493	-23.6942	-23.6990	ADE	-25.6942	-25.6942	-25.6990	-27.6942	E	0.0048	0.9976	E
cg06095790	9.9941	9.9941	ACE	7.9949	7.9941	7.9941	5.9941	E	0.0000	1.0000	E
cg06179303	-17.6210	-17.6222	ADE	-19.6210	-19.0383	-19.3356	-17.7909	AE	0.0012	0.9723	AE
cg06209143	70.6754	70.2549	ADE	68.6754	68.8484	68.2549	66.8606	E	0.6057	0.7387	E
cg06216683	-58.7174	-57.5385	ACE	-59.5385	-60.7174	-58.5699	-58.5916	CE	0.0000	1.0000	CE
cg06401999	43.0479	43.0957	ACE	41.0957	41.0479	41.1324	39.1928	E	0.1449	0.9301	E
cg06566239	20.9318	20.6032	ADE	18.9318	21.8549	18.6967	25.9528	DE	0.0936	0.7597	DE
cg06709661	87.6458	87.1545	ADE	85.6458	85.9763	85.1545	84.0571	E	0.9026	0.6368	E
cg06874216	53.4049	53.6098	ACE	51.6098	51.4049	51.6148	49.6148	E	0.2099	0.9004	E
cg06920888	-30.8405	-30.8405	ADE	-32.8405	-32.8405	-32.8405	-34.8405	E	0.0000	1.0000	E
cg06952798	137.9726	138.1244	ACE	136.1244	136.3575	137.2308	140.0039	AE	0.1518	0.6968	AE
cg07126542	68.9500	70.2519	ACE	68.2519	66.9500	69.0102	67.4650	CE	0.0000	1.0000	CE
cg07367735	-19.6714	-19.6631	ACE	-21.6631	-21.3601	-21.3486	-20.5135	AE	0.0082	0.9276	AE
cg07448909	18.2888	18.2757	ADE	16.2888	16.2888	16.2757	14.2888	E	0.0131	0.9935	E
cg07453748	21.6237	23.2795	ACE	21.2795	19.6237	22.4281	20.7869	CE	0.0000	1.0000	CE
cg07554771	-45.2082	-45.3037	ADE	-47.2082	-46.9598	-47.3037	-48.2770	E	1.0266	0.5985	E
cg07828472	-6.7432	-6.7432	ADE	-8.7432	-8.7429	-8.7432	-10.7432	E	0.0000	1.0000	E
cg07933035	80.2336	73.9541	ADE	78.2336	79.9286	71.9541	78.0017	DE	0.0000	0.9999	DE
cg08883995	-28.3578	-26.9617	ACE	-28.9617	-30.3578	-28.8739	-30.8739	E	1.4839	0.4762	E
cg09154334	122.7744	122.5959	ADE	120.7744	120.8853	120.5959	118.9487	E	0.3528	0.8383	E
cg09450835	-25.6814	-24.7486	ACE	-26.7486	-27.6814	-26.2906	-28.0462	E	1.6352	0.4415	E
cg09757049	37.5868	37.4935	ADE	35.5868	36.5861	35.7761	37.7696	AE	0.0932	0.7601	AE
cg09858782	38.5808	38.4515	ADE	36.5808	36.7326	36.4515	34.7824	E	0.3308	0.8475	E
cg09983981	-15.6427	-15.6427	ADE	-17.6427	-17.6427	-17.6427	-19.6427	E	0.0000	1.0000	E
cg09993319	304.7141	307.1004	ACE	305.1004	367.4577	311.7504	406.1837	AE	2.3863	0.1224	AE
cg09993459	-56.1868	-56.1868	ADE	-58.1868	-58.1868	-58.1868	-60.1868	E	0.0000	1.0000	E
cg10036895	22.5208	22.5208	ADE	20.5208	20.5208	20.5208	18.5208	E	0.0000	1.0000	E
cg10215460	21.5135	21.6419	ACE	19.6419	20.0157	20.5171	24.6720	AE	0.1284	0.7201	AE
cg10333959	-5.5163	-5.5163	ADE	-7.5163	-7.5163	-7.5163	-9.5163	E	0.0000	1.0000	E
cg10366851	76.4597	76.7869	ACE	74.7869	74.4597	74.9751	73.0141	E	0.5544	0.7579	E
cg10744297	89.2607	89.2606	ADE	87.2606	87.2606	87.2606	85.2606	E	0.0000	1.0000	E
cg11019008	65.6104	64.8507	ADE	63.6104	64.3950	62.8507	62.6343	E	1.7836	0.4099	E
cg11216456	110.8004	110.8607	ACE	108.8607	108.8016	108.9879	107.5163	E	0.7159	0.6991	E
cg11223735	-72.5771	-69.0731	ACE	-71.0731	-74.5771	-68.7632	-62.6531	CE	0.0000	0.9969	CE
cg11235543	-86.3913	-86.5041	ADE	-88.3913	-88.1740	-88.5041	-89.8333	E	0.6707	0.7151	E
cg11302655	-0.3083	0.2563	ACE	-1.7437	-2.3083	-1.3927	-3.3130	E	0.9953	0.6080	E
cg11309842	-1.1021	-0.4249	ACE	-2.4249	-3.1021	-2.0358	-3.9857	E	1.1165	0.5722	E
cg11621301	-30.6317	-30.1042	ACE	-32.1042	-32.6317	-31.7070	-33.3385	E	1.2932	0.5238	E
cg11948988	98.6422	97.7428	ADE	96.6422	97.8186	95.7428	96.8112	DE	0.0000	1.0000	DE
cg12040555	-81.2286	-81.6084	ADE	-83.2286	-82.5370	-83.6084	-83.6389	E	1.9696	0.3735	E
cg12434587	219.3386	214.5308	ADE	217.3364	220.4024	212.5308	219.0333	DE	0.0000	0.9998	DE
cg12575438	52.3797	52.3347	ADE	50.3797	50.3847	50.3347	48.3847	E	0.0499	0.9753	E
cg12981137	181.4136	180.9591	ADE	179.4136	181.0741	178.9822	182.1308	DE	0.0231	0.8792	DE
cg13171643	26.3564	27.4300	ACE	25.4300	24.3564	26.1260	26.6260	CE	0.0000	1.0000	CE
cg13405636	-91.7953	-91.7843	ACE	-93.7843	-93.6662	-93.5654	-94.0029	E	1.7924	0.4081	E
cg13474692	-47.0898	-47.3703	ADE	-49.0898	-47.4922	-49.3407	-45.8319	DE	0.0295	0.8636	DE
cg14129786	-0.9529	-0.9529	ADE	-2.9529	-2.9529	-2.9529	-4.9529	E	0.0000	1.0000	E
cg14194875	45.4261	45.9779	ACE	43.9779	43.4261	44.8280	44.4551	CE	0.0000	1.0000	CE
cg14263093	-5.3686	-5.3688	ADE	-7.3686	-7.2592	-7.2739	-8.3597	E	1.0090	0.6038	E
cg14273607	-55.8721	-55.8429	ACE	-57.8429	-57.3869	-57.2469	-54.8345	AE	0.0291	0.8645	AE
cg14312783	-42.4399	-42.7062	ADE	-44.4399	-42.3713	-44.6482	-39.4544	DE	0.0580	0.8097	DE
cg14418963	-60.7869	-60.7871	ADE	-62.7869	-62.7869	-62.7871	-64.7869	E	0.0002	0.9999	E
cg14434995	104.7865	104.8193	ACE	102.8193	102.7865	102.8193	100.8193	E	0.0328	0.9837	E
cg14475381	48.5011	48.3942	ADE	46.5011	46.7789	46.3942	45.5965	E	1.2023	0.5482	E
cg14485787	-52.7850	-52.6374	ACE	-54.6374	-54.7850	-54.6168	-56.6168	E	0.1682	0.9194	E
cg14668152	79.3308	79.3534	ACE	77.3534	78.0601	77.8967	82.2606	AE	0.0226	0.8805	AE
cg14677612	-22.5558	-23.0284	ADE	-24.5558	-23.8211	-25.0284	-24.8416	DE	0.0000	1.0000	DE
cg15312358	-10.7493	-9.2691	ACE	-11.2691	-12.7493	-9.4988	-8.4291	CE	0.0000	1.0000	CE
cg15367698	5.1161	5.1285	ACE	3.1285	3.1284	3.1821	1.6390	E	0.5230	0.7699	E
cg15381609	-72.4471	-73.0043	ADE	-74.4471	-73.6450	-75.0043	-75.0584	E	1.9459	0.3780	E
cg15658262	-0.8018	0.2385	ACE	-1.7615	-2.8018	-0.9699	-0.3532	CE	0.0000	1.0000	CE
cg15986238	96.6620	96.3774	ADE	94.6620	95.1239	94.3774	93.5725	E	1.1951	0.5502	E
cg16159175	7.6980	6.5989	ADE	5.6980	5.9073	4.5989	3.9073	E	1.3084	0.5199	E
cg16215402	-10.1240	-10.1265	ADE	-12.1240	-12.1240	-12.1265	-14.1240	E	0.0025	0.9987	E
cg16255663	225.7314	225.8780	ACE	223.8780	256.4145	226.8372	284.4604	AE	0.1465	0.7019	AE
cg16259047	-45.1483	-45.1486	ADE	-47.1481	-47.1415	-47.1474	-49.1486	E	0.0000	1.0000	E
cg16648911	-19.1135	-17.4501	ACE	-19.4501	-21.1116	-17.6040	-10.3269	CE	0.0020	0.9647	CE
cg16698623	40.2265	39.9328	ADE	38.2265	39.9715	37.9328	43.5494	DE	0.0000	1.0000	DE
cg16850444	5.4065	5.4062	ADE	3.4063	3.4062	3.4070	1.4062	E	0.0000	1.0000	E
cg16942891	71.1374	71.0290	ADE	69.1374	69.4261	69.0290	68.0696	E	1.0406	0.5943	E
cg17307615	105.5941	104.2252	ADE	103.5941	105.4387	102.2252	104.6959	DE	0.0000	1.0000	DE
cg17380475	65.3793	65.8516	ACE	63.8516	63.3995	64.4830	69.2762	CE	0.0202	0.8869	CE
cg17686260	249.2804	249.1558	ADE	247.2804	282.2173	248.1887	303.4633	AE	0.1246	0.7241	AE
cg18026026	127.5550	127.5193	ADE	125.5550	125.5651	125.5193	123.5651	E	0.0458	0.9773	E
cg18038372	56.1439	56.3045	ACE	54.3045	54.1439	54.5773	53.4244	E	1.2805	0.5272	E
cg18064754	88.3605	88.3214	ADE	86.3605	86.3605	86.3214	84.3605	E	0.0390	0.9807	E
cg18128898	18.0758	18.0863	ACE	16.0863	16.0758	16.0863	14.0863	E	0.0105	0.9948	E
cg18148349	110.9602	110.5977	ADE	108.9602	109.1019	108.5977	107.1019	E	0.5042	0.7772	E
cg18247239	-14.0098	-13.7715	ACE	-15.7715	-16.0098	-15.6712	-17.6683	E	0.3414	0.8431	E
cg18460575	-67.7381	-67.6842	ACE	-69.6842	-69.4325	-69.0685	-67.5754	AE	0.0539	0.8165	AE
cg18485261	-33.3465	-33.6017	ADE	-35.3465	-34.3395	-35.5948	-34.0818	DE	0.0069	0.9340	DE
cg18502933	-42.6030	-42.5921	ACE	-44.5921	-44.6030	-44.5921	-46.5921	E	0.0109	0.9946	E
cg18581292	79.4970	82.3084	ACE	80.3084	77.4969	81.5588	80.8439	CE	0.0001	0.9922	CE
cg18594706	-53.0276	-52.9752	ACE	-54.9752	-55.0272	-54.8715	-56.4199	E	0.6078	0.7379	E
cg18642179	0.8124	0.4690	ADE	-1.1876	-0.3746	-1.5310	-0.7345	DE	0.0000	1.0000	DE
cg18651291	59.5141	59.5941	ACE	57.5941	57.5141	57.7157	56.3276	E	0.8134	0.6658	E
cg18778347	-43.9148	-42.8100	ACE	-44.8100	-45.9148	-43.8737	-43.0971	CE	0.0000	1.0000	CE
cg18811130	148.6666	151.8046	ACE	149.8046	147.7723	154.4999	171.5329	CE	1.1057	0.2930	CE
cg18862686	-79.1894	-78.4964	ACE	-80.4964	-81.1894	-80.0688	-81.9624	E	1.2270	0.5415	E
cg19054785	-47.8243	-47.7638	ACE	-49.7638	-49.7696	-49.5404	-49.5663	CE	0.0548	0.8150	CE
cg19126889	-50.6174	-50.6174	ACE	-52.6174	-52.6174	-52.6174	-54.6174	E	0.0000	1.0000	E
cg19179102	-44.1065	-44.1065	ADE	-46.1068	-46.1068	-46.1067	-48.1068	E	0.0002	0.9999	E
cg19680672	37.2485	38.4741	ACE	36.4741	35.2485	37.5797	40.2415	CE	0.0000	1.0000	CE
cg19706602	94.8567	98.6779	ACE	96.6779	92.8567	97.9113	96.3114	CE	0.0000	0.9999	CE
cg19806483	11.0309	10.0560	ADE	9.0309	10.0176	8.0560	8.7046	DE	0.0000	1.0000	DE
cg20537325	43.5635	43.7610	ACE	41.7610	41.5635	41.9302	40.4102	E	0.8467	0.6548	E
cg20778669	44.7709	44.9111	ACE	42.9111	42.7709	42.9111	40.9111	E	0.1402	0.9323	E
cg22575127	-52.7103	-52.8581	ADE	-54.7103	-54.4296	-54.8581	-55.9775	E	0.8807	0.6438	E
cg22785261	86.4913	86.4913	ACE	84.4913	84.4913	84.4913	82.4913	E	0.0000	1.0000	E
cg22939703	42.4593	42.4590	ADE	40.4590	40.4589	40.4589	38.4589	E	0.0000	1.0000	E
cg23235067	-9.4576	-9.3965	ACE	-11.3965	-11.4576	-11.3426	-13.2652	E	0.1924	0.9083	E
cg23239690	-32.6862	-32.5963	ACE	-34.5963	-34.6862	-34.5963	-36.5963	E	0.0898	0.9561	E
cg23365905	15.5336	14.9393	ADE	13.5336	14.0415	12.9393	12.0947	E	1.1554	0.5612	E
cg23465978	118.7515	118.7480	ADE	116.7515	116.9419	116.7808	116.3182	E	1.5702	0.4561	E
cg23998405	203.8598	203.0643	ADE	201.8598	202.6261	201.0643	201.0118	E	1.9475	0.3777	E
cg24420981	-35.7746	-37.4498	ADE	-37.7746	-37.2139	-39.4498	-39.0970	DE	0.0000	0.9990	DE
cg24580056	-10.4346	-8.8370	ACE	-10.8370	-12.4346	-9.8026	-10.8828	CE	0.0000	1.0000	CE
cg24747557	123.5675	123.5580	ADE	121.5593	121.5594	121.5586	119.5580	E	0.0000	1.0000	E
cg24755725	12.6613	12.6111	ADE	10.6613	10.8664	10.6111	9.5141	E	0.9029	0.6367	E
cg24810646	107.7489	107.7482	ADE	105.7482	105.7482	105.7482	103.7482	E	0.0000	1.0000	E
cg25063211	67.8717	87.2757	ACE	85.2728	67.4733	97.0948	130.7570	CE	1.6016	0.2057	CE
cg25145165	-22.9918	-23.1965	ADE	-24.9918	-24.4084	-25.1965	-25.1289	DE	0.0000	1.0000	DE
cg25394042	-35.0858	-35.4398	ADE	-37.0858	-36.4796	-37.4398	-37.5965	E	1.8433	0.3979	E
cg25557018	27.7130	28.7546	ACE	26.7546	25.7130	27.6055	27.7456	CE	0.0000	1.0000	CE
cg25881985	4.5578	4.4382	ADE	2.5578	2.7324	2.4382	0.8934	E	0.4552	0.7965	E
cg25946389	112.1394	110.9371	ADE	110.1394	111.0768	108.9371	109.4412	DE	0.0000	1.0000	DE
cg25974017	2.0742	2.0737	ADE	0.0737	0.0737	0.0737	-1.9263	E	0.0000	1.0000	E
cg26102564	106.8177	121.1270	ACE	119.1270	104.8147	127.2235	134.7598	CE	0.0030	0.9565	CE
cg26188698	52.7914	54.6560	ACE	52.6560	50.7914	53.8335	52.5817	CE	0.0000	0.9997	CE
cg26201213	29.1135	28.9631	ADE	27.1135	31.2851	27.2681	39.6005	AE	0.1504	0.6982	AE
cg26279216	-18.0455	-17.9838	ACE	-19.9838	-20.0455	-19.9565	-21.9453	E	0.1002	0.9511	E
cg26528551	48.1346	50.3516	ACE	48.3516	46.1346	49.8703	50.4849	CE	0.0000	1.0000	CE
cg26529877	-31.2760	-30.5402	ACE	-32.5402	-33.2760	-31.5769	-31.3318	CE	0.0000	1.0000	CE
cg26950715	-93.9134	-93.9399	ADE	-95.9134	-95.4340	-95.8887	-95.1770	AE	0.0264	0.8709	AE
cg26976729	40.4549	42.5575	ACE	40.5575	38.4549	41.8484	40.9710	CE	0.0000	0.9999	CE
cg27000233	-109.0506	-108.0229	ACE	-110.0229	-111.0506	-108.7084	-108.4350	CE	0.0000	1.0000	CE
cg27041381	113.0805	112.9239	ADE	111.0805	111.6782	110.9239	111.5694	DE	0.0000	1.0000	DE
cg27056559	25.3823	25.2807	ADE	23.3823	23.4869	23.2807	21.4979	E	0.2171	0.8971	E
cg27275103	266.9906	269.7037	ACE	267.6889	303.5911	274.8371	340.7250	AE	2.6983	0.1005	AE
cg27429313	18.2225	18.6329	ACE	16.6329	16.2225	16.9893	15.4738	E	1.2513	0.5349	E
cg27483317	-47.7268	-47.4324	ACE	-49.4324	-48.0030	-47.6131	-36.2402	AE	0.2944	0.5874	AE
cg27531642	55.2882	55.2798	ADE	53.2882	53.2959	53.2798	51.2991	E	0.0193	0.9904	E
mean_body	-213.6285	-209.0162	ACE	-211.0162	-214.9443	-204.9652	-189.9124	CE	0.6842	0.4081	CE
mean_promoter	-202.4190	-202.5118	ADE	-204.4190	-204.4112	-204.5118	-206.4112	E	0.1006	0.9509	E
X2 from comparison between best nested and full model; P value from comparison between best nested and full model.

## Sheet: 2007
Supplementary Table 2-2. Model selection process of year 2007
CpG site	AIC(ACE)	AIC(ADE)	Best full model	AIC(AE)	AIC(CE)	AIC(DE)	AIC(E)	Best nested model	X2*	P*	Final model
cg00149734	-22.0622	-22.0619	ACE	-24.0624	-24.0624	-24.0624	-26.0624	E	0.0002	0.9999	E
cg00579595	-1.8995	-1.9128	ADE	-3.8995	-3.8969	-3.9128	-5.8969	E	0.0159	0.9921	E
cg00618725	140.2075	138.2508	ADE	138.2075	138.2075	136.2508	136.2075	E	1.9567	0.3759	E
cg00639517	85.6103	85.3625	ADE	83.6103	84.8541	83.3625	86.1662	DE	0.0000	0.9996	DE
cg00759178	-33.1967	-33.1996	ADE	-35.1967	-35.1967	-35.1996	-37.1967	E	0.0030	0.9985	E
cg00904483	4.2944	4.1121	ADE	2.2944	2.5587	2.1121	0.8302	E	0.7181	0.6983	E
cg00981003	-70.3990	-70.5825	ADE	-72.3990	-72.3365	-72.5825	-74.3365	E	0.2460	0.8843	E
cg01204683	-7.0258	-7.0269	ADE	-9.0263	-9.0269	-9.0269	-11.0269	E	0.0001	1.0000	E
cg01341123	162.4286	161.9897	ADE	160.4286	160.4538	159.9897	158.4538	E	0.4641	0.7929	E
cg02022136	222.0617	220.9057	ADE	220.0617	220.9066	218.9057	219.1919	DE	0.0000	1.0000	DE
cg02172216	-6.6627	-5.3480	ACE	-7.3480	-8.6627	-6.5439	-7.6141	CE	0.0000	1.0000	CE
cg02330106	16.3473	16.3473	ACE	14.3473	14.3473	14.3473	12.3473	E	0.0000	1.0000	E
cg02381948	23.5828	23.5828	ADE	21.5828	21.5828	21.5828	19.5828	E	0.0000	1.0000	E
cg02634492	26.0503	26.0502	ADE	24.0502	24.0502	24.0504	22.0502	E	0.0000	1.0000	E
cg02750154	3.8545	12.5484	ACE	10.5484	1.8565	17.1979	33.8198	CE	0.0019	0.9648	CE
cg02792401	-23.9268	-23.9324	ADE	-25.9268	-24.8502	-25.5160	-21.9604	AE	0.0056	0.9406	AE
cg02802904	180.8420	180.8420	ADE	178.8487	178.8422	178.8432	176.8420	E	0.0000	1.0000	E
cg02803836	-8.7023	-9.0084	ADE	-10.7023	-10.2252	-11.0084	-11.7876	E	1.2209	0.5431	E
cg02941816	63.1264	59.7211	ADE	61.1262	63.7299	57.7211	62.5457	DE	0.0000	0.9983	DE
cg02981064	-50.3465	-49.2418	ACE	-51.2418	-52.3465	-50.0574	-49.5607	CE	0.0000	1.0000	CE
cg03271907	61.7025	61.1081	ADE	59.7025	59.7025	59.1081	57.7025	E	0.5944	0.7429	E
cg03292473	-23.4624	-23.4216	ACE	-25.4216	-25.4295	-25.3001	-25.2206	CE	0.0329	0.8561	CE
cg03344290	-71.6680	-71.6057	ACE	-73.6057	-73.6680	-73.5048	-75.1513	E	0.5167	0.7723	E
cg03639152	37.7025	37.7025	ADE	35.7025	35.7025	35.7025	33.7025	E	0.0000	1.0000	E
cg03748042	-43.9230	-43.9232	ADE	-45.9231	-45.9232	-45.9232	-47.9232	E	0.0000	1.0000	E
cg03751055	236.1110	231.5591	ADE	234.0823	267.8311	229.5591	268.8202	DE	0.0000	1.0000	DE
cg04271445	-25.5023	-26.7577	ADE	-27.5023	-26.5726	-28.7577	-28.3694	DE	0.0000	1.0000	DE
cg04425788	43.1290	43.1253	ADE	41.1271	41.1256	41.1257	39.1253	E	0.0000	1.0000	E
cg04436810	-51.2919	-51.2919	ADE	-53.2919	-53.2919	-53.2919	-55.2919	E	0.0000	1.0000	E
cg04473030	-30.3883	-30.3883	ACE	-32.3883	-32.3883	-32.3883	-34.3883	E	0.0000	1.0000	E
cg04540870	-97.4931	-96.1898	ACE	-98.1898	-99.4931	-97.6877	-99.4177	CE	0.0000	0.9999	CE
cg04854917	58.4494	58.5325	ACE	56.5325	56.4494	56.5325	54.5325	E	0.0831	0.9593	E
cg04876500	7.4994	8.5426	ACE	6.5426	5.4994	7.0278	6.4755	CE	0.0000	0.9999	CE
cg05068430	174.0445	171.6255	ADE	172.0445	172.0542	169.6255	170.0542	DE	0.0000	0.9987	DE
cg05596517	23.7429	22.1509	ADE	21.7429	23.1674	20.1509	21.9639	DE	0.0000	1.0000	DE
cg05611777	-6.1853	-6.1853	ADE	-8.1853	-8.1853	-8.1853	-10.1853	E	0.0000	1.0000	E
cg05714579	109.6717	109.9362	ACE	107.9362	107.6717	108.1201	106.1201	E	0.4484	0.7992	E
cg05972792	-54.8805	-54.8805	ACE	-56.8805	-56.8805	-56.8805	-58.8805	E	0.0000	1.0000	E
cg06070493	-25.5402	-25.5653	ADE	-27.5402	-27.5371	-27.5653	-29.5371	E	0.0282	0.9860	E
cg06095790	25.7459	25.5217	ADE	23.7459	23.7463	23.5217	21.7463	E	0.2246	0.8938	E
cg06179303	-16.0825	-16.0384	ACE	-18.0384	-18.0825	-17.9890	-19.9345	E	0.1480	0.9287	E
cg06209143	77.7177	77.5754	ADE	75.7177	76.0606	75.5754	74.7359	E	1.1605	0.5598	E
cg06216683	-60.4506	-61.8773	ADE	-62.4506	-61.1471	-63.8773	-62.7793	DE	0.0000	1.0000	DE
cg06401999	52.7539	52.8856	ACE	50.8856	50.7539	51.0155	49.2573	E	0.5034	0.7775	E
cg06566239	50.1227	49.6084	ADE	48.1227	48.5691	47.6084	46.6916	E	1.0832	0.5818	E
cg06709661	72.8131	72.8132	ACE	70.8130	70.8130	70.8130	68.8130	E	0.0000	1.0000	E
cg06874216	37.6030	37.6030	ACE	35.6030	35.6030	35.6030	33.6030	E	0.0000	1.0000	E
cg06920888	-17.4669	-17.4669	ACE	-19.4669	-19.4667	-19.4669	-21.4669	E	0.0000	1.0000	E
cg06952798	101.5023	101.5741	ACE	99.5741	99.7147	100.4684	101.4414	AE	0.0718	0.7887	AE
cg07126542	101.7599	101.7599	ACE	99.7599	99.7599	99.7599	97.7599	E	0.0000	1.0000	E
cg07367735	10.0090	7.5900	ADE	8.0088	8.7833	5.5894	6.7941	DE	0.0006	0.9800	DE
cg07448909	30.6841	31.9470	ACE	29.9470	28.6841	31.3084	32.0816	CE	0.0000	1.0000	CE
cg07453748	13.8476	13.6064	ADE	11.8476	12.1845	11.6064	10.4635	E	0.8571	0.6515	E
cg07554771	-61.9042	-61.6616	ACE	-63.6616	-63.9042	-63.3744	-64.4870	E	1.4172	0.4923	E
cg07828472	12.4387	12.4387	ADE	10.4387	10.4387	10.4387	8.4387	E	0.0000	1.0000	E
cg07933035	78.6340	74.2848	ADE	76.6340	76.6959	72.2848	74.7315	DE	0.0000	0.9991	DE
cg08883995	-24.3764	-24.3764	ACE	-26.3749	-26.3764	-26.3764	-28.3764	E	0.0000	1.0000	E
cg09154334	108.0389	109.5656	ACE	107.5656	106.0389	108.3210	108.6316	CE	0.0000	0.9999	CE
cg09450835	-70.8906	-70.8906	ACE	-72.8906	-72.8906	-72.8906	-74.8906	E	0.0000	1.0000	E
cg09757049	77.0186	77.6850	ACE	75.6850	75.0186	75.7751	73.7751	E	0.7565	0.6851	E
cg09858782	50.3806	50.3806	ADE	48.3806	48.3806	48.3806	46.3806	E	0.0000	1.0000	E
cg09983981	-41.3045	-41.3502	ADE	-43.3045	-43.3045	-43.3502	-45.3045	E	0.0457	0.9774	E
cg09993319	320.2778	322.7569	ACE	320.7569	369.9134	327.6095	408.5402	AE	2.4791	0.1154	AE
cg09993459	-71.9369	-71.9369	ACE	-73.9369	-73.9369	-73.9369	-75.9369	E	0.0000	1.0000	E
cg10036895	36.1763	35.5939	ADE	34.1763	34.4834	33.5939	32.5143	E	0.9204	0.6311	E
cg10215460	34.7016	34.7016	ADE	32.7016	32.7016	32.7016	30.7016	E	0.0000	1.0000	E
cg10333959	-34.6094	-34.5863	ACE	-36.5863	-36.5814	-36.4484	-37.6974	E	0.9120	0.6338	E
cg10366851	94.9433	95.3215	ACE	93.3215	92.9433	93.5986	93.3162	CE	0.0000	1.0000	CE
cg10744297	73.1014	73.4953	ACE	71.4953	71.1014	71.7122	69.7951	E	0.6937	0.7069	E
cg11019008	64.9865	64.0389	ADE	62.9865	64.1275	62.0389	63.0583	DE	0.0000	1.0000	DE
cg11216456	106.2182	107.9162	ACE	105.9162	104.2180	106.9158	106.9851	CE	0.0002	0.9880	CE
cg11223735	-69.8427	-69.6722	ACE	-71.6722	-71.6644	-71.0006	-68.7159	AE	0.1704	0.6798	AE
cg11235543	-111.5119	-108.7384	ACE	-110.7384	-113.5119	-109.2589	-110.4802	CE	0.0000	0.9999	CE
cg11302655	15.6321	15.6321	ACE	13.6321	13.6322	13.6321	11.6321	E	0.0000	1.0000	E
cg11309842	43.2629	42.8201	ADE	41.2629	41.5264	40.8201	39.5724	E	0.7523	0.6865	E
cg11621301	-49.6175	-48.6135	ACE	-50.6135	-51.6175	-49.4979	-49.6500	CE	0.0000	1.0000	CE
cg11948988	106.3188	106.3195	ACE	104.3195	104.3188	104.3218	102.3278	E	0.0090	0.9955	E
cg12040555	-74.2231	-74.2231	ACE	-76.2231	-76.2231	-76.2231	-78.2231	E	0.0000	1.0000	E
cg12434587	257.2873	251.7501	ADE	255.2873	255.3483	249.7501	253.3483	DE	0.0000	0.9966	DE
cg12575438	78.2389	78.2388	ADE	76.2388	76.2388	76.2388	74.2388	E	0.0000	1.0000	E
cg12981137	201.8057	199.0315	ADE	199.8057	200.4452	197.0315	198.6755	DE	0.0000	0.9999	DE
cg13171643	34.8741	34.8741	ACE	32.8741	32.8741	32.8741	30.8741	E	0.0000	1.0000	E
cg13405636	-70.4531	-70.4531	ADE	-72.4531	-72.4531	-72.4531	-74.4531	E	0.0000	1.0000	E
cg13474692	-38.8457	-39.0655	ADE	-40.8457	-39.0735	-40.9390	-36.9583	DE	0.1264	0.7222	DE
cg14129786	28.9461	28.9379	ADE	26.9461	27.1058	26.9490	26.2330	E	1.2951	0.5233	E
cg14194875	90.4480	88.4972	ADE	88.4480	89.2627	86.4972	87.7328	DE	0.0000	0.9999	DE
cg14263093	2.8307	3.1051	ACE	1.1051	0.8307	1.1794	-0.8206	E	0.3487	0.8400	E
cg14273607	-32.9728	-32.9731	ADE	-34.9731	-34.9731	-34.9731	-36.9731	E	0.0000	1.0000	E
cg14312783	-42.9252	-43.4265	ADE	-44.9252	-43.8899	-45.4265	-44.4442	DE	0.0000	1.0000	DE
cg14418963	-49.5311	-49.5311	ADE	-51.5311	-51.5311	-51.5311	-53.5311	E	0.0000	1.0000	E
cg14434995	112.3447	112.4753	ACE	110.4753	110.3447	110.4753	108.4753	E	0.1306	0.9368	E
cg14475381	29.2695	29.9566	ACE	27.9566	27.2695	28.0292	26.0292	E	0.7597	0.6840	E
cg14485787	-44.3858	-44.5326	ADE	-46.3858	-46.3551	-46.5326	-48.3551	E	0.1775	0.9151	E
cg14668152	71.5324	71.5741	ACE	69.5741	69.5845	69.9213	69.3045	E	1.7721	0.4123	E
cg14677612	-9.7236	-9.7161	ACE	-11.7161	-11.7236	-11.7071	-13.6935	E	0.0301	0.9850	E
cg15312358	-16.8469	-15.3482	ACE	-17.3482	-18.8469	-17.1401	-19.1401	E	1.7068	0.4260	E
cg15367698	12.2145	12.2557	ACE	10.2557	10.2145	10.2557	8.2557	E	0.0412	0.9796	E
cg15381609	-70.3474	-70.6848	ADE	-72.3474	-71.2636	-72.6848	-71.0655	DE	0.0000	1.0000	DE
cg15658262	38.9802	37.9660	ADE	36.9802	37.9939	35.9660	36.3247	DE	0.0000	1.0000	DE
cg15986238	98.5505	98.5497	ADE	96.5496	96.5490	96.5491	94.5490	E	0.0007	0.9997	E
cg16159175	15.7386	15.7386	ACE	13.7386	13.7386	13.7386	11.7386	E	0.0000	1.0000	E
cg16215402	15.4500	15.5238	ACE	13.5238	13.4500	13.5659	11.5833	E	0.1333	0.9355	E
cg16255663	235.8175	235.8751	ACE	233.8751	263.1484	236.4979	288.7942	AE	0.0576	0.8104	AE
cg16259047	-9.2703	-8.3689	ACE	-10.3689	-11.2703	-10.3689	-12.3689	E	0.9014	0.6372	E
cg16648911	-39.6133	-39.0228	ACE	-41.0228	-41.6133	-40.7129	-42.3249	E	1.2885	0.5251	E
cg16698623	33.5623	33.2569	ADE	31.5623	32.1539	31.2569	31.1372	E	1.8803	0.3906	E
cg16850444	16.4783	16.5354	ACE	14.5354	14.4796	14.6363	13.4029	E	0.9246	0.6298	E
cg16942891	81.2731	81.2736	ACE	79.2731	79.2730	79.2736	77.2730	E	0.0002	0.9999	E
cg17307615	105.1115	105.4413	ACE	103.4413	103.1115	103.9021	102.4976	E	1.3860	0.5001	E
cg17380475	72.0843	72.0878	ACE	70.0878	70.0843	70.0884	68.0885	E	0.0042	0.9979	E
cg17686260	242.2982	242.2035	ADE	240.2982	281.2633	241.4177	303.3548	AE	0.0947	0.7583	AE
cg18026026	149.1091	150.1334	ACE	148.1334	147.1091	148.4423	146.4423	E	1.3332	0.5135	E
cg18038372	88.3594	87.4112	ADE	86.3594	86.9146	85.4112	85.1345	E	1.7233	0.4225	E
cg18064754	98.5682	98.3813	ADE	96.5682	96.6213	96.3813	94.6213	E	0.2400	0.8869	E
cg18128898	-30.9140	-30.9140	ADE	-32.9140	-32.9140	-32.9140	-34.9140	E	0.0000	1.0000	E
cg18148349	139.9823	139.4045	ADE	137.9823	138.2196	137.4045	136.2196	E	0.8150	0.6653	E
cg18247239	-35.8354	-35.2841	ACE	-37.2841	-37.8354	-36.9114	-38.1221	E	1.7133	0.4246	E
cg18460575	-58.3487	-57.8467	ACE	-59.8467	-60.3487	-59.5643	-61.4007	E	0.9480	0.6225	E
cg18485261	-24.1102	-24.3000	ADE	-26.1102	-25.8809	-26.3000	-27.4408	E	0.8592	0.6508	E
cg18502933	-46.1718	-44.9555	ACE	-46.9555	-48.1718	-46.3777	-47.8910	CE	0.0000	1.0000	CE
cg18581292	65.9588	67.7040	ACE	65.7040	63.9638	68.3498	72.4921	CE	0.0050	0.9435	CE
cg18594706	-33.2423	-33.3212	ADE	-35.2423	-35.0022	-35.3212	-36.3058	E	1.0154	0.6019	E
cg18642179	3.7056	3.6163	ADE	1.7056	1.7056	1.6163	-0.2944	E	0.0893	0.9563	E
cg18651291	9.4962	9.1471	ADE	7.4962	7.9311	7.1471	6.5442	E	1.3970	0.4973	E
cg18778347	-41.8484	-41.8484	ACE	-43.8484	-43.8484	-43.8484	-45.8484	E	0.0000	1.0000	E
cg18811130	155.1266	159.9160	ACE	157.9160	153.9099	162.8540	185.3351	CE	0.7833	0.3761	CE
cg18862686	-87.3429	-87.4168	ADE	-89.3429	-89.3300	-89.4168	-91.3300	E	0.0867	0.9576	E
cg19054785	-66.8981	-67.2013	ADE	-68.8981	-67.9401	-69.2013	-67.7669	DE	0.0000	1.0000	DE
cg19126889	-30.5591	-29.8851	ACE	-31.8851	-32.5591	-31.0617	-31.8537	CE	0.0000	1.0000	CE
cg19179102	-44.9192	-44.9194	ADE	-46.9194	-46.9193	-46.9194	-48.9194	E	0.0000	1.0000	E
cg19680672	26.2360	25.6667	ADE	24.2360	25.0199	23.6667	23.5739	E	1.9072	0.3854	E
cg19706602	120.5049	122.4663	ACE	120.4663	118.5049	121.1526	119.3676	CE	0.0000	0.9994	CE
cg19806483	29.9423	29.9522	ACE	27.9522	27.9423	27.9689	26.0701	E	0.1279	0.9381	E
cg20537325	33.1044	33.3564	ACE	31.3564	31.1044	31.3564	29.3564	E	0.2520	0.8816	E
cg20778669	40.8875	40.8871	ADE	38.8875	38.8876	38.8871	36.8876	E	0.0005	0.9998	E
cg22575127	-45.1836	-45.1836	ACE	-47.1835	-47.1836	-47.1835	-49.1836	E	0.0000	1.0000	E
cg22785261	96.7786	97.0734	ACE	95.0734	94.7786	95.0910	93.0910	E	0.3124	0.8554	E
cg22939703	43.8523	43.6182	ADE	41.8523	42.6305	41.6182	42.3360	DE	0.0000	1.0000	DE
cg23235067	-2.4470	0.1660	ACE	-1.8340	-4.4470	-0.0704	1.7459	CE	0.0000	0.9999	CE
cg23239690	-83.6097	-83.6547	ADE	-85.6097	-85.4559	-85.6547	-87.0539	E	0.6008	0.7405	E
cg23365905	37.7807	37.7806	ADE	35.7805	35.7804	35.7804	33.7804	E	0.0002	0.9999	E
cg23465978	68.2376	68.1758	ADE	66.2376	66.2619	66.1758	64.2619	E	0.0861	0.9579	E
cg23998405	212.5627	212.5539	ADE	210.5627	210.8200	210.6353	210.2354	E	1.6815	0.4314	E
cg24420981	-72.2451	-72.1992	ACE	-74.1992	-74.2451	-74.1991	-76.1992	E	0.0459	0.9773	E
cg24580056	-0.1687	-0.1688	ADE	-2.1688	-2.1688	-2.1688	-4.1688	E	0.0000	1.0000	E
cg24747557	91.9250	93.3534	ACE	91.3534	89.9250	92.3260	91.9405	CE	0.0000	1.0000	CE
cg24755725	26.6956	26.1792	ADE	24.6956	25.2790	24.1792	23.4726	E	1.2935	0.5238	E
cg24810646	95.9274	95.9290	ACE	93.9275	93.9273	93.9291	91.9273	E	0.0000	1.0000	E
cg25063211	6.2400	4.8766	ADE	4.2400	7.9302	2.8766	10.0747	DE	0.0000	1.0000	DE
cg25145165	-57.0913	-56.8213	ACE	-58.8213	-59.0913	-58.6651	-60.3021	E	0.7891	0.6740	E
cg25394042	-61.4672	-60.8461	ACE	-62.8461	-63.4672	-62.6231	-64.6205	E	0.8468	0.6548	E
cg25557018	24.9821	25.0065	ACE	23.0065	22.9841	23.0675	21.3697	E	0.3876	0.8238	E
cg25881985	16.5057	16.4601	ADE	14.5057	14.6233	14.4601	12.9139	E	0.4538	0.7970	E
cg25946389	152.5978	151.2725	ADE	150.5978	150.9361	149.2725	148.9411	E	1.6686	0.4342	E
cg25974017	-9.7141	-9.7464	ADE	-11.7141	-11.7141	-11.7464	-13.7141	E	0.0323	0.9840	E
cg26102564	86.7834	101.5840	ACE	99.5840	84.8421	109.9117	128.8703	CE	0.0587	0.8086	CE
cg26188698	105.9166	105.9234	ACE	103.9234	103.9342	103.9682	102.4281	E	0.5114	0.7744	E
cg26201213	63.3566	63.5310	ACE	61.5310	62.1889	62.8213	68.8046	AE	0.1744	0.6762	AE
cg26279216	-36.6781	-36.6781	ADE	-38.6781	-38.6778	-38.6781	-40.6781	E	0.0000	1.0000	E
cg26528551	14.3326	14.6871	ACE	12.6871	12.3326	12.8720	10.8723	E	0.5397	0.7635	E
cg26529877	-40.8754	-40.8754	ADE	-42.8754	-42.8752	-42.8754	-44.8754	E	0.0000	1.0000	E
cg26950715	-80.5521	-76.9521	ACE	-78.9521	-82.5521	-77.1939	-78.3553	CE	0.0000	0.9994	CE
cg26976729	77.7701	78.6010	ACE	76.6010	75.7701	77.1812	75.3709	E	1.6008	0.4491	E
cg27000233	-121.6789	-121.3218	ACE	-123.3218	-123.6634	-122.5633	-121.7183	CE	0.0155	0.9010	CE
cg27041381	101.8481	101.8481	ACE	99.8481	99.8481	99.8481	97.8481	E	0.0000	1.0000	E
cg27056559	25.0259	25.3046	ACE	23.3046	23.0276	23.8255	23.6330	CE	0.0017	0.9669	CE
cg27275103	264.5773	268.1310	ACE	266.1310	292.3466	273.5653	333.6442	AE	3.5537	0.0594	AE
cg27429313	30.1963	32.2755	ACE	30.2755	28.1963	31.6526	31.8099	CE	0.0000	1.0000	CE
cg27483317	-42.0886	-40.8303	ACE	-42.8303	-43.3577	-39.8355	-29.6538	CE	0.7308	0.3926	CE
cg27531642	36.7904	36.7904	ACE	34.7904	34.7904	34.7904	32.7904	E	0.0000	1.0000	E
mean_body	-199.2964	-194.5525	ACE	-196.5525	-200.9492	-191.1119	-175.8552	CE	0.3472	0.5557	CE
mean_promoter	-152.6141	-154.7274	ADE	-154.6141	-154.4595	-156.7274	-156.4595	DE	0.0000	0.9996	DE
X2 from comparison between best nested and full model; P value from comparison between best nested and full model.
