# Supplementary material for: Genetic and environmental determinants of O6-methylguanine DNA-methyltransferase (MGMT) gene methylation: a 10-year longitudinal study of Danish twins
Source: Clin Epigenetics. 2021 Feb 15;13:35. doi: 10.1186/s13148-021-01009-5 (PMC7885436; doi:10.1186/s13148-021-01009-5)
Supplement: Supplementary file 6 — Additional file 6: Table S3. Heritability estimation at each CpG site of MGMT in two time points. [file 13148_2021_1009_MOESM6_ESM.xlsx]

## Sheet: sheet 1
Supplementary Table 3. Heritability estimation at each CpG site of MGMT in two time points
CpG site	Year 1997				Year 2007
	a2	c2	e2		a2	c2	e2
cg09993319c	0.9985 (0.9973-0.9997)	0.0000 (0.0000-0.0000)	0.0015 (0.0003-0.0027)		0.9961 (0.9931-0.9991)	0.0000 (0.0000-0.0000)	0.0039 (0.0009-0.0069)
cg27275103c	0.9923 (0.9857-0.9990)	0.0000 (0.0000-0.0000)	0.0077 (0.0010-0.0143)		0.9853 (0.9740-0.9966)	0.0000 (0.0000-0.0000)	0.0147 (0.0034-0.0260)
cg16255663c	0.9816 (0.9674-0.9958)	0.0000 (0.0000-0.0000)	0.0184 (0.0042-0.0326)		0.9760 (0.9575-0.9946)	0.0000 (0.0000-0.0000)	0.0240 (0.0054-0.0425)
cg17686260c	0.9810 (0.9661-0.9960)	0.0000 (0.0000-0.0000)	0.0190 (0.0040-0.0339)		0.9874 (0.9776-0.9972)	0.0000 (0.0000-0.0000)	0.0126 (0.0028-0.0224)
cg26201213c	0.7158 (0.4997-0.9320)	0.0000 (0.0000-0.0000)	0.2842 (0.0680-0.5003)		0.5978 (0.3148-0.8807)	0.0000 (0.0000-0.0000)	0.4022 (0.1193-0.6852)
cg06952798c	0.5428 (0.2146-0.8711)	0.0000 (0.0000-0.0000)	0.4572 (0.1289-0.7854)		0.5033 (0.0980-0.9086)	0.0000 (0.0000-0.0000)	0.4967 (0.0914-0.9020)
cg27483317ae	0.7057 (0.4854-0.9261)	0.0000 (0.0000-0.0000)	0.2943 (0.0739-0.5146)		0.0000 (0.0000-0.0000)	0.5641 (0.2106-0.9176)	0.4359 (0.0824-0.7894)
cg09757049a	0.5358 (0.1247-0.9469)	0.0000 (0.0000-0.0000)	0.4642 (0.0531-0.8753)		0.0000 (0.0000-0.0000)	0.0000 (0.0000-0.0000)	1.0000 (1.0000-1.0000)
cg10215460a	0.5175 (0.2026-0.8324)	0.0000 (0.0000-0.0000)	0.4825 (0.1676-0.7974)		0.0000 (0.0000-0.0000)	0.0000 (0.0000-0.0000)	1.0000 (1.0000-1.0000)
cg14668152a	0.5124 (0.2010-0.8237)	0.0000 (0.0000-0.0000)	0.4876 (0.1763-0.7990)		0.0000 (0.0000-0.0000)	0.0000 (0.0000-0.0000)	1.0000 (1.0000-1.0000)
cg14273607a	0.4750 (0.0226-0.9275)	0.0000 (0.0000-0.0000)	0.5250 (0.0725-0.9774)		0.0000 (0.0000-0.0000)	0.0000 (0.0000-0.0000)	1.0000 (1.0000-1.0000)
cg06179303a	0.4279 (0.0041-0.8516)	0.0000 (0.0000-0.0000)	0.5721 (0.1484-0.9959)		0.0000 (0.0000-0.0000)	0.0000 (0.0000-0.0000)	1.0000 (1.0000-1.0000)
cg26950715	0.3350 (NaN-NaN)	0.0000 (0.0000-0.0000)	0.6650 (NaN-NaN)		0.0000 (0.0000-0.0000)	0.3745 (NaN-NaN)	0.6255 (NaN-NaN)
cg02792401b	0.0000 (0.0000-0.0000)	0.0000 (0.0000-0.0000)	1.0000 (1.0000-1.0000)		0.5255 (0.0644-0.9866)	0.0000 (0.0000-0.0000)	0.4745 (0.0134-0.9356)
cg11223735d	0.0000 (0.0000-0.0000)	0.5367 (0.1905-0.8829)	0.4633 (0.1171-0.8095)		0.4334 (NaN-NaN)	0.0000 (0.0000-0.0000)	0.5666 (NaN-NaN)
cg18460575	0.4423 (-0.3883-1.2729)	0.0000 (0.0000-0.0000)	0.5577 (-0.2729-1.3883)		0.0000 (0.0000-0.0000)	0.0000 (0.0000-0.0000)	1.0000 (1.0000-1.0000)
cg07367735e	0.3773 (-0.0659-0.8206)	0.0000 (0.0000-0.0000)	0.6227 (0.1794-1.0659)		0.0000 (0.0000-0.0000)	0.5802 (0.0485-1.1119)	0.4198 (-0.1119-0.9515)
cg05596517e	0.3609 (-0.0911-0.8130)	0.0000 (0.0000-0.0000)	0.6391 (0.1870-1.0911)		0.0000 (0.0000-0.0000)	0.5740 (0.1702-0.9779)	0.4260 (0.0221-0.8298)
cg00149734	0.0000 (0.0000-0.0000)	0.0000 (0.0000-0.0000)	1.0000 (1.0000-1.0000)		0.0000 (0.0000-0.0000)	0.0000 (0.0000-0.0000)	1.0000 (1.0000-1.0000)
cg00579595	0.0000 (0.0000-0.0000)	0.0000 (0.0000-0.0000)	1.0000 (1.0000-1.0000)		0.0000 (0.0000-0.0000)	0.0000 (0.0000-0.0000)	1.0000 (1.0000-1.0000)
cg00618725d	0.0000 (0.0000-0.0000)	0.6405 (0.2705-1.0106)	0.3595 (-0.0106-0.7295)		0.0000 (0.0000-0.0000)	0.0000 (0.0000-0.0000)	1.0000 (1.0000-1.0000)
cg00639517e	0.0000 (0.0000-0.0000)	0.0000 (0.0000-0.0000)	1.0000 (1.0000-1.0000)		0.0000 (0.0000-0.0000)	0.4576 (0.1108-0.8045)	0.5424 (0.1955-0.8892)
cg00759178	0.0000 (0.0000-0.0000)	0.0000 (0.0000-0.0000)	1.0000 (1.0000-1.0000)		0.0000 (0.0000-0.0000)	0.0000 (0.0000-0.0000)	1.0000 (1.0000-1.0000)
cg00904483	0.0000 (0.0000-0.0000)	0.0000 (0.0000-0.0000)	1.0000 (1.0000-1.0000)		0.0000 (0.0000-0.0000)	0.0000 (0.0000-0.0000)	1.0000 (1.0000-1.0000)
cg00981003	0.0000 (0.0000-0.0000)	0.0000 (0.0000-0.0000)	1.0000 (1.0000-1.0000)		0.0000 (0.0000-0.0000)	0.0000 (0.0000-0.0000)	1.0000 (1.0000-1.0000)
cg01204683	0.0000 (0.0000-0.0000)	0.0000 (0.0000-0.0000)	1.0000 (1.0000-1.0000)		0.0000 (0.0000-0.0000)	0.0000 (0.0000-0.0000)	1.0000 (1.0000-1.0000)
cg01341123	0.0000 (0.0000-0.0000)	0.0000 (0.0000-0.0000)	1.0000 (1.0000-1.0000)		0.0000 (0.0000-0.0000)	0.0000 (0.0000-0.0000)	1.0000 (1.0000-1.0000)
cg02022136	0.0000 (0.0000-0.0000)	0.0000 (0.0000-0.0000)	1.0000 (1.0000-1.0000)		0.0000 (0.0000-0.0000)	0.4542 (-0.0095-0.9179)	0.5458 (0.0821-1.0095)
cg02172216	0.0000 (0.0000-0.0000)	0.0000 (0.0000-0.0000)	1.0000 (1.0000-1.0000)		0.0000 (0.0000-0.0000)	0.2677 (-0.1673-0.7027)	0.7323 (0.2973-1.1673)
cg02330106	0.0000 (0.0000-0.0000)	0.0000 (0.0000-0.0000)	1.0000 (1.0000-1.0000)		0.0000 (0.0000-0.0000)	0.0000 (0.0000-0.0000)	1.0000 (1.0000-1.0000)
cg02381948	0.0000 (0.0000-0.0000)	0.0000 (0.0000-0.0000)	1.0000 (1.0000-1.0000)		0.0000 (0.0000-0.0000)	0.0000 (0.0000-0.0000)	1.0000 (1.0000-1.0000)
cg02634492	0.0000 (0.0000-0.0000)	0.0000 (0.0000-0.0000)	1.0000 (1.0000-1.0000)		0.0000 (0.0000-0.0000)	0.0000 (0.0000-0.0000)	1.0000 (1.0000-1.0000)
cg02750154f	0.0000 (0.0000-0.0000)	0.5114 (0.2660-0.7567)	0.4886 (0.2433-0.7340)		0.0000 (0.0000-0.0000)	0.7505 (0.6022-0.8988)	0.2495 (0.1012-0.3978)
cg02802904	0.0000 (0.0000-0.0000)	0.0000 (0.0000-0.0000)	1.0000 (1.0000-1.0000)		0.0000 (0.0000-0.0000)	0.0000 (0.0000-0.0000)	1.0000 (1.0000-1.0000)
cg02803836	0.0000 (0.0000-0.0000)	0.0000 (0.0000-0.0000)	1.0000 (1.0000-1.0000)		0.0000 (0.0000-0.0000)	0.0000 (0.0000-0.0000)	1.0000 (1.0000-1.0000)
cg02941816f	0.0000 (0.0000-0.0000)	0.5689 (0.1537-0.9841)	0.4311 (0.0159-0.8463)		0.0000 (0.0000-0.0000)	0.7174 (0.4562-0.9786)	0.2826 (0.0214-0.5438)
cg02981064	0.0000 (0.0000-0.0000)	0.2804 (-0.4056-0.9665)	0.7196 (0.0335-1.4056)		0.0000 (0.0000-0.0000)	0.3319 (NaN-NaN)	0.6681 (NaN-NaN)
cg03271907	0.0000 (0.0000-0.0000)	0.0000 (0.0000-0.0000)	1.0000 (1.0000-1.0000)		0.0000 (0.0000-0.0000)	0.0000 (0.0000-0.0000)	1.0000 (1.0000-1.0000)
cg03292473	0.0000 (0.0000-0.0000)	0.0000 (0.0000-0.0000)	1.0000 (1.0000-1.0000)		0.0000 (0.0000-0.0000)	0.2290 (-0.5519-1.0100)	0.7710 (-0.0100-1.5519)
cg03344290	0.0000 (0.0000-0.0000)	0.0000 (0.0000-0.0000)	1.0000 (1.0000-1.0000)		0.0000 (0.0000-0.0000)	0.0000 (0.0000-0.0000)	1.0000 (1.0000-1.0000)
cg03639152	0.0000 (0.0000-0.0000)	0.0000 (0.0000-0.0000)	1.0000 (1.0000-1.0000)		0.0000 (0.0000-0.0000)	0.0000 (0.0000-0.0000)	1.0000 (1.0000-1.0000)
cg03748042	0.0000 (0.0000-0.0000)	0.0000 (0.0000-0.0000)	1.0000 (1.0000-1.0000)		0.0000 (0.0000-0.0000)	0.0000 (0.0000-0.0000)	1.0000 (1.0000-1.0000)
cg03751055f	0.0000 (0.0000-0.0000)	0.9792 (0.9629-0.9955)	0.0208 (0.0045-0.0371)		0.0000 (0.0000-0.0000)	0.9841 (0.9716-0.9966)	0.0159 (0.0034-0.0284)
cg04271445	0.0000 (0.0000-0.0000)	0.0000 (0.0000-0.0000)	1.0000 (1.0000-1.0000)		0.0000 (0.0000-0.0000)	0.4350 (-0.5534-1.4234)	0.5650 (-0.4234-1.5534)
cg04425788	0.0000 (0.0000-0.0000)	0.0000 (0.0000-0.0000)	1.0000 (1.0000-1.0000)		0.0000 (0.0000-0.0000)	0.0000 (0.0000-0.0000)	1.0000 (1.0000-1.0000)
cg04436810	0.0000 (0.0000-0.0000)	0.4219 (-0.0574-0.9011)	0.5781 (0.0989-1.0574)		0.0000 (0.0000-0.0000)	0.0000 (0.0000-0.0000)	1.0000 (1.0000-1.0000)
cg04473030	0.0000 (0.0000-0.0000)	0.0000 (0.0000-0.0000)	1.0000 (1.0000-1.0000)		0.0000 (0.0000-0.0000)	0.0000 (0.0000-0.0000)	1.0000 (1.0000-1.0000)
cg04540870e	0.0000 (0.0000-0.0000)	0.0000 (0.0000-0.0000)	1.0000 (1.0000-1.0000)		0.0000 (0.0000-0.0000)	0.2222 (0.1253-0.3190)	0.7778 (0.6810-0.8747)
cg04854917	0.0000 (0.0000-0.0000)	0.0000 (0.0000-0.0000)	1.0000 (1.0000-1.0000)		0.0000 (0.0000-0.0000)	0.0000 (0.0000-0.0000)	1.0000 (1.0000-1.0000)
cg04876500	0.0000 (0.0000-0.0000)	0.0000 (0.0000-0.0000)	1.0000 (1.0000-1.0000)		0.0000 (0.0000-0.0000)	0.2646 (-0.1204-0.6496)	0.7354 (0.3504-1.1204)
cg05068430e	0.0000 (0.0000-0.0000)	0.0000 (0.0000-0.0000)	1.0000 (1.0000-1.0000)		0.0000 (0.0000-0.0000)	0.6789 (0.3242-1.0335)	0.3211 (-0.0335-0.6758)
cg05611777	0.0000 (0.0000-0.0000)	0.0000 (0.0000-0.0000)	1.0000 (1.0000-1.0000)		0.0000 (0.0000-0.0000)	0.0000 (0.0000-0.0000)	1.0000 (1.0000-1.0000)
cg05714579	0.0000 (0.0000-0.0000)	0.0000 (0.0000-0.0000)	1.0000 (1.0000-1.0000)		0.0000 (0.0000-0.0000)	0.0000 (0.0000-0.0000)	1.0000 (1.0000-1.0000)
cg05972792	0.0000 (0.0000-0.0000)	0.0000 (0.0000-0.0000)	1.0000 (1.0000-1.0000)		0.0000 (0.0000-0.0000)	0.0000 (0.0000-0.0000)	1.0000 (1.0000-1.0000)
cg06070493	0.0000 (0.0000-0.0000)	0.0000 (0.0000-0.0000)	1.0000 (1.0000-1.0000)		0.0000 (0.0000-0.0000)	0.0000 (0.0000-0.0000)	1.0000 (1.0000-1.0000)
cg06095790	0.0000 (0.0000-0.0000)	0.0000 (0.0000-0.0000)	1.0000 (1.0000-1.0000)		0.0000 (0.0000-0.0000)	0.0000 (0.0000-0.0000)	1.0000 (1.0000-1.0000)
cg06209143	0.0000 (0.0000-0.0000)	0.0000 (0.0000-0.0000)	1.0000 (1.0000-1.0000)		0.0000 (0.0000-0.0000)	0.0000 (0.0000-0.0000)	1.0000 (1.0000-1.0000)
cg06216683	0.0000 (0.0000-0.0000)	0.3095 (-0.1312-0.7502)	0.6905 (0.2498-1.1312)		0.0000 (0.0000-0.0000)	0.4443 (NaN-NaN)	0.5557 (NaN-NaN)
cg06401999	0.0000 (0.0000-0.0000)	0.0000 (0.0000-0.0000)	1.0000 (1.0000-1.0000)		0.0000 (0.0000-0.0000)	0.0000 (0.0000-0.0000)	1.0000 (1.0000-1.0000)
cg06566239d	0.0000 (0.0000-0.0000)	0.6584 (0.4027-0.9141)	0.3416 (0.0859-0.5973)		0.0000 (0.0000-0.0000)	0.0000 (0.0000-0.0000)	1.0000 (1.0000-1.0000)
cg06709661	0.0000 (0.0000-0.0000)	0.0000 (0.0000-0.0000)	1.0000 (1.0000-1.0000)		0.0000 (0.0000-0.0000)	0.0000 (0.0000-0.0000)	1.0000 (1.0000-1.0000)
cg06874216	0.0000 (0.0000-0.0000)	0.0000 (0.0000-0.0000)	1.0000 (1.0000-1.0000)		0.0000 (0.0000-0.0000)	0.0000 (0.0000-0.0000)	1.0000 (1.0000-1.0000)
cg06920888	0.0000 (0.0000-0.0000)	0.0000 (0.0000-0.0000)	1.0000 (1.0000-1.0000)		0.0000 (0.0000-0.0000)	0.0000 (0.0000-0.0000)	1.0000 (1.0000-1.0000)
cg07126542	0.0000 (0.0000-0.0000)	0.2439 (-0.0599-0.5477)	0.7561 (0.4523-1.0599)		0.0000 (0.0000-0.0000)	0.0000 (0.0000-0.0000)	1.0000 (1.0000-1.0000)
cg07448909e	0.0000 (0.0000-0.0000)	0.0000 (0.0000-0.0000)	1.0000 (1.0000-1.0000)		0.0000 (0.0000-0.0000)	0.3512 (0.0368-0.6656)	0.6488 (0.3344-0.9632)
cg07453748	0.0000 (0.0000-0.0000)	0.2725 (-0.0381-0.5831)	0.7275 (0.4169-1.0381)		0.0000 (0.0000-0.0000)	0.0000 (0.0000-0.0000)	1.0000 (1.0000-1.0000)
cg07554771	0.0000 (0.0000-0.0000)	0.0000 (0.0000-0.0000)	1.0000 (1.0000-1.0000)		0.0000 (0.0000-0.0000)	0.0000 (0.0000-0.0000)	1.0000 (1.0000-1.0000)
cg07828472	0.0000 (0.0000-0.0000)	0.0000 (0.0000-0.0000)	1.0000 (1.0000-1.0000)		0.0000 (0.0000-0.0000)	0.0000 (0.0000-0.0000)	1.0000 (1.0000-1.0000)
cg07933035f	0.0000 (0.0000-0.0000)	0.8541 (0.7232-0.9851)	0.1459 (0.0149-0.2768)		0.0000 (0.0000-0.0000)	0.8015 (0.6090-0.9941)	0.1985 (0.0059-0.3910)
cg08883995	0.0000 (0.0000-0.0000)	0.0000 (0.0000-0.0000)	1.0000 (1.0000-1.0000)		0.0000 (0.0000-0.0000)	0.0000 (0.0000-0.0000)	1.0000 (1.0000-1.0000)
cg09154334e	0.0000 (0.0000-0.0000)	0.0000 (0.0000-0.0000)	1.0000 (1.0000-1.0000)		0.0000 (0.0000-0.0000)	0.3255 (0.0383-0.6127)	0.6745 (0.3873-0.9617)
cg09450835	0.0000 (0.0000-0.0000)	0.0000 (0.0000-0.0000)	1.0000 (1.0000-1.0000)		0.0000 (0.0000-0.0000)	0.0000 (0.0000-0.0000)	1.0000 (1.0000-1.0000)
cg09858782	0.0000 (0.0000-0.0000)	0.0000 (0.0000-0.0000)	1.0000 (1.0000-1.0000)		0.0000 (0.0000-0.0000)	0.0000 (0.0000-0.0000)	1.0000 (1.0000-1.0000)
cg09983981	0.0000 (0.0000-0.0000)	0.0000 (0.0000-0.0000)	1.0000 (1.0000-1.0000)		0.0000 (0.0000-0.0000)	0.0000 (0.0000-0.0000)	1.0000 (1.0000-1.0000)
cg09993459	0.0000 (0.0000-0.0000)	0.0000 (0.0000-0.0000)	1.0000 (1.0000-1.0000)		0.0000 (0.0000-0.0000)	0.0000 (0.0000-0.0000)	1.0000 (1.0000-1.0000)
cg10036895	0.0000 (0.0000-0.0000)	0.0000 (0.0000-0.0000)	1.0000 (1.0000-1.0000)		0.0000 (0.0000-0.0000)	0.0000 (0.0000-0.0000)	1.0000 (1.0000-1.0000)
cg10333959	0.0000 (0.0000-0.0000)	0.0000 (0.0000-0.0000)	1.0000 (1.0000-1.0000)		0.0000 (0.0000-0.0000)	0.0000 (0.0000-0.0000)	1.0000 (1.0000-1.0000)
cg10366851	0.0000 (0.0000-0.0000)	0.0000 (0.0000-0.0000)	1.0000 (1.0000-1.0000)		0.0000 (0.0000-0.0000)	0.2400 (-0.0716-0.5516)	0.7600 (0.4484-1.0716)
cg10744297	0.0000 (0.0000-0.0000)	0.0000 (0.0000-0.0000)	1.0000 (1.0000-1.0000)		0.0000 (0.0000-0.0000)	0.0000 (0.0000-0.0000)	1.0000 (1.0000-1.0000)
cg11019008e	0.0000 (0.0000-0.0000)	0.0000 (0.0000-0.0000)	1.0000 (1.0000-1.0000)		0.0000 (0.0000-0.0000)	0.4915 (0.0430-0.9400)	0.5085 (0.0600-0.9570)
cg11216456e	0.0000 (0.0000-0.0000)	0.0000 (0.0000-0.0000)	1.0000 (1.0000-1.0000)		0.0000 (0.0000-0.0000)	0.3477 (0.0523-0.6431)	0.6523 (0.3569-0.9477)
cg11235543e	0.0000 (0.0000-0.0000)	0.0000 (0.0000-0.0000)	1.0000 (1.0000-1.0000)		0.0000 (0.0000-0.0000)	0.3398 (0.2386-0.4410)	0.6602 (0.5590-0.7614)
cg11302655	0.0000 (0.0000-0.0000)	0.0000 (0.0000-0.0000)	1.0000 (1.0000-1.0000)		0.0000 (0.0000-0.0000)	0.0000 (0.0000-0.0000)	1.0000 (1.0000-1.0000)
cg11309842	0.0000 (0.0000-0.0000)	0.0000 (0.0000-0.0000)	1.0000 (1.0000-1.0000)		0.0000 (0.0000-0.0000)	0.0000 (0.0000-0.0000)	1.0000 (1.0000-1.0000)
cg11621301	0.0000 (0.0000-0.0000)	0.0000 (0.0000-0.0000)	1.0000 (1.0000-1.0000)		0.0000 (0.0000-0.0000)	0.3037 (NaN-NaN)	0.6963 (NaN-NaN)
cg11948988d	0.0000 (0.0000-0.0000)	0.4843 (0.0623-0.9064)	0.5157 (0.0936-0.9377)		0.0000 (0.0000-0.0000)	0.0000 (0.0000-0.0000)	1.0000 (1.0000-1.0000)
cg12040555	0.0000 (0.0000-0.0000)	0.0000 (0.0000-0.0000)	1.0000 (1.0000-1.0000)		0.0000 (0.0000-0.0000)	0.0000 (0.0000-0.0000)	1.0000 (1.0000-1.0000)
cg12434587f	0.0000 (0.0000-0.0000)	0.8136 (0.6495-0.9777)	0.1864 (0.0223-0.3505)		0.0000 (0.0000-0.0000)	0.8186 (0.6494-0.9878)	0.1814 (0.0122-0.3506)
cg12575438	0.0000 (0.0000-0.0000)	0.0000 (0.0000-0.0000)	1.0000 (1.0000-1.0000)		0.0000 (0.0000-0.0000)	0.0000 (0.0000-0.0000)	1.0000 (1.0000-1.0000)
cg12981137f	0.0000 (0.0000-0.0000)	0.6138 (0.2981-0.9295)	0.3862 (0.0705-0.7019)		0.0000 (0.0000-0.0000)	0.7168 (0.4396-0.9940)	0.2832 (0.0060-0.5604)
cg13171643d	0.0000 (0.0000-0.0000)	0.3145 (0.0155-0.6135)	0.6855 (0.3865-0.9845)		0.0000 (0.0000-0.0000)	0.0000 (0.0000-0.0000)	1.0000 (1.0000-1.0000)
cg13405636	0.0000 (0.0000-0.0000)	0.0000 (0.0000-0.0000)	1.0000 (1.0000-1.0000)		0.0000 (0.0000-0.0000)	0.0000 (0.0000-0.0000)	1.0000 (1.0000-1.0000)
cg13474692f	0.0000 (0.0000-0.0000)	0.5595 (0.1543-0.9646)	0.4405 (0.0354-0.8457)		0.0000 (0.0000-0.0000)	0.6074 (0.1231-1.0917)	0.3926 (-0.0917-0.8769)
cg14129786	0.0000 (0.0000-0.0000)	0.0000 (0.0000-0.0000)	1.0000 (1.0000-1.0000)		0.0000 (0.0000-0.0000)	0.0000 (0.0000-0.0000)	1.0000 (1.0000-1.0000)
cg14194875e	0.0000 (0.0000-0.0000)	0.2670 (-0.0342-0.5682)	0.7330 (0.4318-1.0342)		0.0000 (0.0000-0.0000)	0.6596 (0.3137-1.0056)	0.3404 (-0.0056-0.6863)
cg14263093	0.0000 (0.0000-0.0000)	0.0000 (0.0000-0.0000)	1.0000 (1.0000-1.0000)		0.0000 (0.0000-0.0000)	0.0000 (0.0000-0.0000)	1.0000 (1.0000-1.0000)
cg14312783d	0.0000 (0.0000-0.0000)	0.5993 (0.2752-0.9234)	0.4007 (0.0766-0.7248)		0.0000 (0.0000-0.0000)	0.3585 (-1.1327-1.8496)	0.6415 (-0.8496-2.1327)
cg14418963	0.0000 (0.0000-0.0000)	0.0000 (0.0000-0.0000)	1.0000 (1.0000-1.0000)		0.0000 (0.0000-0.0000)	0.0000 (0.0000-0.0000)	1.0000 (1.0000-1.0000)
cg14434995	0.0000 (0.0000-0.0000)	0.0000 (0.0000-0.0000)	1.0000 (1.0000-1.0000)		0.0000 (0.0000-0.0000)	0.0000 (0.0000-0.0000)	1.0000 (1.0000-1.0000)
cg14475381	0.0000 (0.0000-0.0000)	0.0000 (0.0000-0.0000)	1.0000 (1.0000-1.0000)		0.0000 (0.0000-0.0000)	0.0000 (0.0000-0.0000)	1.0000 (1.0000-1.0000)
cg14485787	0.0000 (0.0000-0.0000)	0.0000 (0.0000-0.0000)	1.0000 (1.0000-1.0000)		0.0000 (0.0000-0.0000)	0.0000 (0.0000-0.0000)	1.0000 (1.0000-1.0000)
cg14677612	0.0000 (0.0000-0.0000)	0.4427 (-0.0780-0.9633)	0.5573 (0.0367-1.0780)		0.0000 (0.0000-0.0000)	0.0000 (0.0000-0.0000)	1.0000 (1.0000-1.0000)
cg15312358d	0.0000 (0.0000-0.0000)	0.3783 (0.0587-0.6980)	0.6217 (0.3020-0.9413)		0.0000 (0.0000-0.0000)	0.0000 (0.0000-0.0000)	1.0000 (1.0000-1.0000)
cg15367698	0.0000 (0.0000-0.0000)	0.0000 (0.0000-0.0000)	1.0000 (1.0000-1.0000)		0.0000 (0.0000-0.0000)	0.0000 (0.0000-0.0000)	1.0000 (1.0000-1.0000)
cg15381609	0.0000 (0.0000-0.0000)	0.0000 (0.0000-0.0000)	1.0000 (1.0000-1.0000)		0.0000 (0.0000-0.0000)	0.4534 (NaN-NaN)	0.5466 (NaN-NaN)
cg15658262	0.0000 (0.0000-0.0000)	0.3207 (-0.0015-0.6429)	0.6793 (0.3571-1.0015)		0.0000 (0.0000-0.0000)	0.3788 (-0.0917-0.8494)	0.6212 (0.1506-1.0917)
cg15986238	0.0000 (0.0000-0.0000)	0.0000 (0.0000-0.0000)	1.0000 (1.0000-1.0000)		0.0000 (0.0000-0.0000)	0.0000 (0.0000-0.0000)	1.0000 (1.0000-1.0000)
cg16159175	0.0000 (0.0000-0.0000)	0.0000 (0.0000-0.0000)	1.0000 (1.0000-1.0000)		0.0000 (0.0000-0.0000)	0.0000 (0.0000-0.0000)	1.0000 (1.0000-1.0000)
cg16215402	0.0000 (0.0000-0.0000)	0.0000 (0.0000-0.0000)	1.0000 (1.0000-1.0000)		0.0000 (0.0000-0.0000)	0.0000 (0.0000-0.0000)	1.0000 (1.0000-1.0000)
cg16259047	0.0000 (0.0000-0.0000)	0.0000 (0.0000-0.0000)	1.0000 (1.0000-1.0000)		0.0000 (0.0000-0.0000)	0.0000 (0.0000-0.0000)	1.0000 (1.0000-1.0000)
cg16648911d	0.0000 (0.0000-0.0000)	0.5177 (0.2552-0.7802)	0.4823 (0.2198-0.7448)		0.0000 (0.0000-0.0000)	0.0000 (0.0000-0.0000)	1.0000 (1.0000-1.0000)
cg16698623d	0.0000 (0.0000-0.0000)	0.5145 (0.2241-0.8050)	0.4855 (0.1950-0.7759)		0.0000 (0.0000-0.0000)	0.0000 (0.0000-0.0000)	1.0000 (1.0000-1.0000)
cg16850444	0.0000 (0.0000-0.0000)	0.0000 (0.0000-0.0000)	1.0000 (1.0000-1.0000)		0.0000 (0.0000-0.0000)	0.0000 (0.0000-0.0000)	1.0000 (1.0000-1.0000)
cg16942891	0.0000 (0.0000-0.0000)	0.0000 (0.0000-0.0000)	1.0000 (1.0000-1.0000)		0.0000 (0.0000-0.0000)	0.0000 (0.0000-0.0000)	1.0000 (1.0000-1.0000)
cg17307615d	0.0000 (0.0000-0.0000)	0.5057 (0.1429-0.8685)	0.4943 (0.1315-0.8571)		0.0000 (0.0000-0.0000)	0.0000 (0.0000-0.0000)	1.0000 (1.0000-1.0000)
cg17380475d	0.0000 (0.0000-0.0000)	0.4228 (0.1566-0.6890)	0.5772 (0.3110-0.8434)		0.0000 (0.0000-0.0000)	0.0000 (0.0000-0.0000)	1.0000 (1.0000-1.0000)
cg18026026	0.0000 (0.0000-0.0000)	0.0000 (0.0000-0.0000)	1.0000 (1.0000-1.0000)		0.0000 (0.0000-0.0000)	0.0000 (0.0000-0.0000)	1.0000 (1.0000-1.0000)
cg18038372	0.0000 (0.0000-0.0000)	0.0000 (0.0000-0.0000)	1.0000 (1.0000-1.0000)		0.0000 (0.0000-0.0000)	0.0000 (0.0000-0.0000)	1.0000 (1.0000-1.0000)
cg18064754	0.0000 (0.0000-0.0000)	0.0000 (0.0000-0.0000)	1.0000 (1.0000-1.0000)		0.0000 (0.0000-0.0000)	0.0000 (0.0000-0.0000)	1.0000 (1.0000-1.0000)
cg18128898	0.0000 (0.0000-0.0000)	0.0000 (0.0000-0.0000)	1.0000 (1.0000-1.0000)		0.0000 (0.0000-0.0000)	0.0000 (0.0000-0.0000)	1.0000 (1.0000-1.0000)
cg18148349	0.0000 (0.0000-0.0000)	0.0000 (0.0000-0.0000)	1.0000 (1.0000-1.0000)		0.0000 (0.0000-0.0000)	0.0000 (0.0000-0.0000)	1.0000 (1.0000-1.0000)
cg18247239	0.0000 (0.0000-0.0000)	0.0000 (0.0000-0.0000)	1.0000 (1.0000-1.0000)		0.0000 (0.0000-0.0000)	0.0000 (0.0000-0.0000)	1.0000 (1.0000-1.0000)
cg18485261d	0.0000 (0.0000-0.0000)	0.4861 (0.0492-0.9230)	0.5139 (0.0770-0.9508)		0.0000 (0.0000-0.0000)	0.0000 (0.0000-0.0000)	1.0000 (1.0000-1.0000)
cg18502933	0.0000 (0.0000-0.0000)	0.0000 (0.0000-0.0000)	1.0000 (1.0000-1.0000)		0.0000 (0.0000-0.0000)	0.2326 (NaN-NaN)	0.7674 (NaN-NaN)
cg18581292f	0.0000 (0.0000-0.0000)	0.3584 (0.0683-0.6484)	0.6416 (0.3516-0.9317)		0.0000 (0.0000-0.0000)	0.4864 (0.2308-0.7420)	0.5136 (0.2580-0.7692)
cg18594706	0.0000 (0.0000-0.0000)	0.0000 (0.0000-0.0000)	1.0000 (1.0000-1.0000)		0.0000 (0.0000-0.0000)	0.0000 (0.0000-0.0000)	1.0000 (1.0000-1.0000)
cg18642179	0.0000 (0.0000-0.0000)	0.3303 (-0.0528-0.7134)	0.6697 (0.2866-1.0528)		0.0000 (0.0000-0.0000)	0.0000 (0.0000-0.0000)	1.0000 (1.0000-1.0000)
cg18651291	0.0000 (0.0000-0.0000)	0.0000 (0.0000-0.0000)	1.0000 (1.0000-1.0000)		0.0000 (0.0000-0.0000)	0.0000 (0.0000-0.0000)	1.0000 (1.0000-1.0000)
cg18778347	0.0000 (0.0000-0.0000)	0.3330 (-0.0553-0.7213)	0.6670 (0.2787-1.0553)		0.0000 (0.0000-0.0000)	0.0000 (0.0000-0.0000)	1.0000 (1.0000-1.0000)
cg18811130f	0.0000 (0.0000-0.0000)	0.6892 (0.5240-0.8544)	0.3108 (0.1456-0.4760)		0.0000 (0.0000-0.0000)	0.7466 (0.6094-0.8838)	0.2534 (0.1162-0.3906)
cg18862686	0.0000 (0.0000-0.0000)	0.0000 (0.0000-0.0000)	1.0000 (1.0000-1.0000)		0.0000 (0.0000-0.0000)	0.0000 (0.0000-0.0000)	1.0000 (1.0000-1.0000)
cg19054785	0.0000 (0.0000-0.0000)	0.2288 (-0.2605-0.7180)	0.7712 (0.2820-1.2605)		0.0000 (0.0000-0.0000)	0.3830 (NaN-NaN)	0.6170 (NaN-NaN)
cg19126889	0.0000 (0.0000-0.0000)	0.0000 (0.0000-0.0000)	1.0000 (1.0000-1.0000)		0.0000 (0.0000-0.0000)	0.2527 (-1.4280-1.9334)	0.7473 (-0.9334-2.4280)
cg19179102	0.0000 (0.0000-0.0000)	0.0000 (0.0000-0.0000)	1.0000 (1.0000-1.0000)		0.0000 (0.0000-0.0000)	0.0000 (0.0000-0.0000)	1.0000 (1.0000-1.0000)
cg19680672d	0.0000 (0.0000-0.0000)	0.4005 (0.1212-0.6798)	0.5995 (0.3202-0.8788)		0.0000 (0.0000-0.0000)	0.0000 (0.0000-0.0000)	1.0000 (1.0000-1.0000)
cg19706602d	0.0000 (0.0000-0.0000)	0.3529 (0.0763-0.6296)	0.6471 (0.3704-0.9237)		0.0000 (0.0000-0.0000)	0.2628 (-0.0376-0.5632)	0.7372 (0.4368-1.0376)
cg19806483d	0.0000 (0.0000-0.0000)	0.4869 (0.0110-0.9628)	0.5131 (0.0372-0.9890)		0.0000 (0.0000-0.0000)	0.0000 (0.0000-0.0000)	1.0000 (1.0000-1.0000)
cg20537325	0.0000 (0.0000-0.0000)	0.0000 (0.0000-0.0000)	1.0000 (1.0000-1.0000)		0.0000 (0.0000-0.0000)	0.0000 (0.0000-0.0000)	1.0000 (1.0000-1.0000)
cg20778669	0.0000 (0.0000-0.0000)	0.0000 (0.0000-0.0000)	1.0000 (1.0000-1.0000)		0.0000 (0.0000-0.0000)	0.0000 (0.0000-0.0000)	1.0000 (1.0000-1.0000)
cg22575127	0.0000 (0.0000-0.0000)	0.0000 (0.0000-0.0000)	1.0000 (1.0000-1.0000)		0.0000 (0.0000-0.0000)	0.0000 (0.0000-0.0000)	1.0000 (1.0000-1.0000)
cg22785261	0.0000 (0.0000-0.0000)	0.0000 (0.0000-0.0000)	1.0000 (1.0000-1.0000)		0.0000 (0.0000-0.0000)	0.0000 (0.0000-0.0000)	1.0000 (1.0000-1.0000)
cg22939703	0.0000 (0.0000-0.0000)	0.0000 (0.0000-0.0000)	1.0000 (1.0000-1.0000)		0.0000 (0.0000-0.0000)	0.3703 (-0.0395-0.7801)	0.6297 (0.2199-1.0395)
cg23235067e	0.0000 (0.0000-0.0000)	0.0000 (0.0000-0.0000)	1.0000 (1.0000-1.0000)		0.0000 (0.0000-0.0000)	0.4256 (0.1038-0.7473)	0.5744 (0.2527-0.8962)
cg23239690	0.0000 (0.0000-0.0000)	0.0000 (0.0000-0.0000)	1.0000 (1.0000-1.0000)		0.0000 (0.0000-0.0000)	0.0000 (0.0000-0.0000)	1.0000 (1.0000-1.0000)
cg23365905	0.0000 (0.0000-0.0000)	0.0000 (0.0000-0.0000)	1.0000 (1.0000-1.0000)		0.0000 (0.0000-0.0000)	0.0000 (0.0000-0.0000)	1.0000 (1.0000-1.0000)
cg23465978	0.0000 (0.0000-0.0000)	0.0000 (0.0000-0.0000)	1.0000 (1.0000-1.0000)		0.0000 (0.0000-0.0000)	0.0000 (0.0000-0.0000)	1.0000 (1.0000-1.0000)
cg23998405	0.0000 (0.0000-0.0000)	0.0000 (0.0000-0.0000)	1.0000 (1.0000-1.0000)		0.0000 (0.0000-0.0000)	0.0000 (0.0000-0.0000)	1.0000 (1.0000-1.0000)
cg24420981d	0.0000 (0.0000-0.0000)	0.5814 (0.0205-1.1423)	0.4186 (-0.1423-0.9795)		0.0000 (0.0000-0.0000)	0.0000 (0.0000-0.0000)	1.0000 (1.0000-1.0000)
cg24580056	0.0000 (0.0000-0.0000)	0.2881 (-0.0478-0.6239)	0.7119 (0.3761-1.0478)		0.0000 (0.0000-0.0000)	0.0000 (0.0000-0.0000)	1.0000 (1.0000-1.0000)
cg24747557e	0.0000 (0.0000-0.0000)	0.0000 (0.0000-0.0000)	1.0000 (1.0000-1.0000)		0.0000 (0.0000-0.0000)	0.3091 (0.0123-0.6058)	0.6909 (0.3942-0.9877)
cg24755725	0.0000 (0.0000-0.0000)	0.0000 (0.0000-0.0000)	1.0000 (1.0000-1.0000)		0.0000 (0.0000-0.0000)	0.0000 (0.0000-0.0000)	1.0000 (1.0000-1.0000)
cg24810646	0.0000 (0.0000-0.0000)	0.0000 (0.0000-0.0000)	1.0000 (1.0000-1.0000)		0.0000 (0.0000-0.0000)	0.0000 (0.0000-0.0000)	1.0000 (1.0000-1.0000)
cg25063211f	0.0000 (0.0000-0.0000)	0.8925 (0.8297-0.9554)	0.1075 (0.0446-0.1703)		0.0000 (0.0000-0.0000)	0.6785 (0.4072-0.9498)	0.3215 (0.0502-0.5928)
cg25145165	0.0000 (0.0000-0.0000)	0.3100 (-0.1224-0.7424)	0.6900 (0.2576-1.1224)		0.0000 (0.0000-0.0000)	0.0000 (0.0000-0.0000)	1.0000 (1.0000-1.0000)
cg25394042	0.0000 (0.0000-0.0000)	0.0000 (0.0000-0.0000)	1.0000 (1.0000-1.0000)		0.0000 (0.0000-0.0000)	0.0000 (0.0000-0.0000)	1.0000 (1.0000-1.0000)
cg25557018d	0.0000 (0.0000-0.0000)	0.3061 (0.0044-0.6077)	0.6939 (0.3923-0.9956)		0.0000 (0.0000-0.0000)	0.0000 (0.0000-0.0000)	1.0000 (1.0000-1.0000)
cg25881985	0.0000 (0.0000-0.0000)	0.0000 (0.0000-0.0000)	1.0000 (1.0000-1.0000)		0.0000 (0.0000-0.0000)	0.0000 (0.0000-0.0000)	1.0000 (1.0000-1.0000)
cg25946389d	0.0000 (0.0000-0.0000)	0.4715 (0.0162-0.9269)	0.5285 (0.0731-0.9838)		0.0000 (0.0000-0.0000)	0.0000 (0.0000-0.0000)	1.0000 (1.0000-1.0000)
cg25974017	0.0000 (0.0000-0.0000)	0.0000 (0.0000-0.0000)	1.0000 (1.0000-1.0000)		0.0000 (0.0000-0.0000)	0.0000 (0.0000-0.0000)	1.0000 (1.0000-1.0000)
cg26102564f	0.0000 (0.0000-0.0000)	0.7358 (0.5942-0.8774)	0.2642 (0.1226-0.4058)		0.0000 (0.0000-0.0000)	0.8214 (0.7199-0.9229)	0.1786 (0.0771-0.2801)
cg26188698	0.0000 (0.0000-0.0000)	0.2974 (-0.0064-0.6012)	0.7026 (0.3988-1.0064)		0.0000 (0.0000-0.0000)	0.0000 (0.0000-0.0000)	1.0000 (1.0000-1.0000)
cg26279216	0.0000 (0.0000-0.0000)	0.0000 (0.0000-0.0000)	1.0000 (1.0000-1.0000)		0.0000 (0.0000-0.0000)	0.0000 (0.0000-0.0000)	1.0000 (1.0000-1.0000)
cg26528551d	0.0000 (0.0000-0.0000)	0.3832 (0.1061-0.6604)	0.6168 (0.3396-0.8939)		0.0000 (0.0000-0.0000)	0.0000 (0.0000-0.0000)	1.0000 (1.0000-1.0000)
cg26529877	0.0000 (0.0000-0.0000)	0.3029 (-0.0543-0.6600)	0.6971 (0.3400-1.0543)		0.0000 (0.0000-0.0000)	0.0000 (0.0000-0.0000)	1.0000 (1.0000-1.0000)
cg26976729d	0.0000 (0.0000-0.0000)	0.3230 (0.0260-0.6199)	0.6770 (0.3801-0.9740)		0.0000 (0.0000-0.0000)	0.0000 (0.0000-0.0000)	1.0000 (1.0000-1.0000)
cg27000233e	0.0000 (0.0000-0.0000)	0.3263 (NaN-NaN)	0.6737 (NaN-NaN)		0.0000 (0.0000-0.0000)	0.3029 (0.1708-0.4349)	0.6971 (0.5651-0.8292)
cg27041381	0.0000 (0.0000-0.0000)	0.3348 (-0.0290-0.6985)	0.6652 (0.3015-1.0290)		0.0000 (0.0000-0.0000)	0.0000 (0.0000-0.0000)	1.0000 (1.0000-1.0000)
cg27056559	0.0000 (0.0000-0.0000)	0.0000 (0.0000-0.0000)	1.0000 (1.0000-1.0000)		0.0000 (0.0000-0.0000)	0.2481 (-0.1050-0.6013)	0.7519 (0.3987-1.1050)
cg27429313e	0.0000 (0.0000-0.0000)	0.0000 (0.0000-0.0000)	1.0000 (1.0000-1.0000)		0.0000 (0.0000-0.0000)	0.3577 (0.0478-0.6677)	0.6423 (0.3323-0.9522)
cg27531642	0.0000 (0.0000-0.0000)	0.0000 (0.0000-0.0000)	1.0000 (1.0000-1.0000)		0.0000 (0.0000-0.0000)	0.0000 (0.0000-0.0000)	1.0000 (1.0000-1.0000)
mean_bodyf	0.0000 (0.0000-0.0000)	0.6956 (0.6194-0.7717)	0.3044 (0.2283-0.3806)		0.0000 (0.0000-0.0000)	0.6954 (0.6026-0.7882)	0.3046 (0.2118-0.3974)
mean_promotere	0.0000 (0.0000-0.0000)	0.0000 (0.0000-0.0000)	1.0000 (1.0000-1.0000)		0.0000 (0.0000-0.0000)	0.6411 (0.4171-0.8650)	0.3589 (0.1350-0.5829)
a and b represent significant CpG sites showing high heritability with 0 not included in the 2.5%-97.5% confidence intervals in 1997 and 2007, respectively. c represents overlapped significant CpG sites between 1997 and 2007 with heritability. d and e represent significant CpG sites with significant common environmental component with 0 not included in the 2.5%-97.5% confidence intervals in 1997 …
