# Supplementary material for: Genetic and environmental determinants of O6-methylguanine DNA-methyltransferase (MGMT) gene methylation: a 10-year longitudinal study of Danish twins
Source: Clin Epigenetics. 2021 Feb 15;13:35. doi: 10.1186/s13148-021-01009-5 (PMC7885436; doi:10.1186/s13148-021-01009-5)
Supplement: Supplementary file 8 — Additional file 8: Table S4. Bivariate twin analysis of the significant CpG sites. [file 13148_2021_1009_MOESM8_ESM.xlsx]

## Sheet: Sheet1
Supplementary Table 4. Bivariate twin analysis of the significant CpG sites
CpG site	Covariance			Correlation
	a2	c2 / d2	e2	rg	rc / rd	re
cg26201213	0.235 (0.075-0.395)	0.123 (-0.108-0.354)	0.211 (0.126-0.297)	1	1	0.849
cg16255663	1.624 (1.343-1.905)	0.017 (-2.929-2.964)	0.053 (-0.056-0.162)	1	0.12	0.228
cg17686260	1.640 (0.227-3.054)	0.807 (-1.746-3.359)	0.013 (-0.051-0.077)	1	1	0.081
cg27275103	1.374 (0.985-1.762)	1.354 (0.735-1.973)	-0.057 (-0.134-0.02)	1	1	-0.26
cg09993319	2.726 (1.994-3.459)	1.985 (0.661-3.308)	0.004 (-0.058-0.066)	1	1	0.027
a2, c2, d2 ,e2 are the covariance of additive genetic, shared environmental, dominant genetic, and unique environmental proportion. rg, rc, rd, re are the additive genetic, shared environmental, dominant genetic, and unique environmental correlations on phenotype levels at the two time points, respectively.
